# Supplementary material for: Plasma EV Proteomics Identifies ECM Remodeling and Inflammatory Proteins LUM and C7 as Candidate Biomarkers in FSHD
Source: Ann Clin Transl Neurol. 2026 May 20:10.1002/acn3.70435. Online ahead of print. doi: 10.1002/acn3.70435 (PMC13394447; doi:10.1002/acn3.70435)
Supplement: Supplementary file 9 — Table S1: Mass spectrometry counts and clinical data. [file ACN3-9999-0-s007.xlsx]

## Sheet: Counts
	F1	F2	F3	F4	F5	F6	F7	F8	F9	F10	F11	F12	F13	F14	F15	F16	F17	F18	F19	F20	F21	F22	F23	F24	F25	F26	F27	F28	F29	F30	F31	F32	F33	F34	F35	F36	F37	F38	F39	F40	F41	F42	F43	F44	F45	H1	H2	H3	H4
A1BG	8.09	6.89	9.5	9.28	11.37	9.65	6.18	9.81	10.52	7.88	7.22	7.17	6.7	7.9	6.47	7.47	9.38	10.68	8.09	12.03	16.03	13.56	5.86	10.13	12	8	13	5	6	8	3	5	6	7	9	5	4	4	5	5	11	12	10	20	7	4.42	9.32	7.94	7.87
A2M	1677.5	2289.3	1336.9	1238.6	1748	1682.3	1172.5	1910.3	1532.3	1416.4	1482.4	1101.5	1049.1	1185.9	1316.5	925.19	2015.6	1096.1	1348.2	931.05	944.79	1416	1381.1	1268.1	1839	1560	2353	2504	1634	2281	1977	2748	2584	2701	1815	1655	2686	1289	1457	1532	2256	2896	2079	1739	1866	1184.4	1866.1	1403.7	2226.5
ABI3BP	3.24	3.45	2.11	0	2.84	2.89	4.12	3.27	3.16	0	1.81	3.58	4.19	4.51	2.16	2.99	3.75	0	1.8	0	3.44	1.81	2.93	3.04	1	1	1	1	1	3	1	3	2	1	3	3	1	0	0	5	1	2	1	0	4	2.65	0	2.27	3.15
ACTB	5.66	9.48	5.28	10.61	17.05	3.86	9.27	11.99	15.78	9.45	9.03	17.92	5.87	11.28	11.87	7.47	8.45	14.24	13.48	7.52	9.16	11.75	11.71	8.1	21	103	16	16	23	24	18	16	17	20	23	14	44	31	50	22	21	29	15	60	39	7.96	5.59	6.81	4.72
ACTN1	0	0	0	0	1.89	0	0	0	0	0	0	0	0	0	0	0	0	0	0	0	0	0	0	0	0	16	0	0	2	2	0	0	0	0	0	2	16	4	1	3	1	2	0	9	2	0	0	0	0
ADAMTS13	12.95	9.48	7.39	3.98	4.74	6.75	6.18	4.36	3.16	4.73	8.13	7.17	5.03	4.51	9.71	8.97	7.51	8.3	13.48	10.53	6.87	7.23	0	6.08	0	0	0	3	0	6	0	4	3	0	3	1	0	0	0	0	0	4	3	1	0	2.65	3.73	5.67	6.3
ADGRG6	0	0	0	0	0	1.93	0	0	0	0	0	0	0	0	0	0	0	0	0	0	0	0	0	0	0	1	0	0	1	1	0	0	0	0	0	1	0	1	0	1	0	0	0	0	0	1.77	0	0	0
ADIPOQ	7.28	8.62	6.33	6.63	8.53	10.61	7.21	19.62	3.16	17.33	7.22	4.78	4.19	3.38	5.4	5.98	11.26	2.37	7.19	4.51	2.29	10.84	8.78	7.09	11	2	6	4	6	9	4	10	5	8	7	11	13	2	6	7	22	7	8	6	3	5.31	1.86	6.81	12.6
AFM	8.09	2.58	6.33	5.3	7.58	9.65	3.09	6.54	3.16	7.88	5.42	9.56	5.87	5.64	7.55	5.98	5.63	5.93	7.19	10.53	9.16	8.13	5.86	7.09	7	10	11	10	3	7	2	4	3	4	6	5	7	5	4	6	8	6	7	6	5	6.19	7.45	6.81	10.24
AGT	10.52	11.2	13.72	11.94	11.37	10.61	10.3	11.99	11.57	12.61	9.93	8.36	8.38	10.16	6.47	11.96	5.63	11.86	11.68	12.03	3.44	8.13	10.74	12.16	18	9	16	14	16	11	8	12	5	8	12	10	8	7	19	14	15	13	14	17	12	9.73	13.04	9.08	10.24
AHSG	3.24	2.58	3.17	3.98	2.84	3.86	0	3.27	5.26	4.73	2.71	2.39	2.51	4.51	3.24	2.99	2.82	5.93	8.99	6.02	6.87	5.42	2.93	2.03	10	5	16	4	2	4	4	7	5	5	2	5	5	4	5	2	14	17	4	10	5	0	3.73	2.27	5.51
AMBP	20.23	18.96	17.94	25.2	21.79	25.08	17.52	16.35	19.98	18.91	18.06	20.31	21.79	22.57	24.82	13.45	19.71	26.1	24.27	18.05	34.36	25.3	22.45	22.28	32	24	39	28	30	32	29	34	35	34	35	45	33	27	28	32	39	43	37	42	28	17.69	28.88	24.96	27.56
ANGPTL6	5.66	3.45	6.33	2.65	2.84	3.86	3.09	3.27	6.31	0	2.71	4.78	6.7	4.51	5.4	7.47	0	0	3.6	0	0	2.71	4.88	4.05	4	4	1	4	8	5	3	5	6	5	5	5	3	10	8	2	3	3	4	1	3	5.31	0	0	2.36
ANPEP	3.24	0	6.33	0	2.84	6.75	6.18	3.27	0	0	8.13	0	1.68	6.77	2.16	0	0	0	19.77	0	0	1.81	0	21.27	4	12	0	5	5	0	5	1	1	0	0	12	3	0	0	7	10	1	2	0	6	2.65	0	2.27	1.57
APCS	2.43	2.58	3.17	5.3	3.79	3.86	5.15	4.36	6.31	0	2.71	5.97	3.35	7.9	4.32	7.47	3.75	5.93	4.49	6.02	5.73	5.42	7.81	3.04	11	9	8	10	6	6	7	8	7	6	7	10	8	9	7	10	10	14	8	9	6	2.65	5.59	5.67	3.94
APMAP	0	0	0	2.65	1.89	1.93	6.18	0	0	0	3.61	2.39	0	0	6.47	0	1.88	2.37	3.6	4.51	0	1.81	1.95	3.04	0	3	1	1	2	1	1	2	1	1	5	5	0	8	5	5	3	1	5	0	4	5.31	0	0	0
APOA1	181.27	164.57	178.32	190.97	204.64	218.01	219.46	161.28	124.1	162.28	101.11	158.9	170.93	109.45	157.55	137.51	173.6	151.84	111.45	157.93	137.42	167.17	75.16	211.69	220	130	177	169	181	171	120	150	152	145	140	201	146	97	161	128	255	206	187	160	165	158.33	289.74	144.11	200.76
APOA2	8.9	3.45	9.5	11.94	11.37	13.51	8.24	8.72	4.21	9.45	1.81	14.34	5.87	4.51	7.55	7.47	7.51	8.3	8.09	13.54	14.89	9.94	7.81	10.13	28	21	32	27	21	24	18	14	31	18	18	26	29	23	28	18	31	35	29	18	26	7.08	10.25	12.48	7.87
APOA4	8.09	22.4	23.21	34.48	28.42	10.61	32.97	8.72	16.83	17.33	9.03	28.67	14.24	11.28	24.82	26.9	17.83	21.35	14.38	25.57	18.32	18.07	9.76	33.43	39	22	18	28	38	23	38	26	31	36	38	42	31	40	26	25	44	40	27	33	45	26.54	19.57	24.96	20.47
APOA5	0	0	0	0	0	0	0	0	0	0	0	2.39	0	0	0	0	0	0	0	0	0	0	0	0	0	0	0	0	0	0	0	0	0	0	11	2	0	9	0	2	0	0	1	0	0	0	0	0	0
APOB	2173.6	2866.6	3054.6	2705.4	2660.4	2699	3657.7	2042.1	2968.9	2324	2972.9	3811.1	3027.3	3232.6	3458.6	3818.8	2425.7	3338.1	3030.8	3146.6	1333	2898.9	3168.3	3288.9	2084	3154	2315	2753	3108	3368	3060	2782	2820	2751	3684	4603	3050	4360	3617	3882	3020	2603	2977	1834	4006	4102.5	1466.4	3406.4	1976.1
APOC1	4.86	2.58	3.17	2.65	6.63	5.79	4.12	0	4.21	6.3	1.81	7.17	2.51	2.26	6.47	4.48	2.82	3.56	2.7	9.02	12.6	5.42	4.88	10.13	44	79	39	37	49	44	83	29	33	27	102	97	50	122	46	72	35	24	52	50	99	4.42	4.66	7.94	4.72
APOC2	3.24	4.31	4.22	3.98	3.79	1.93	4.12	0	2.1	3.15	2.71	7.17	2.51	2.26	5.4	2.99	4.69	3.56	2.7	3.01	14.89	2.71	4.88	6.08	35	70	37	45	48	45	68	16	39	40	85	74	56	121	35	66	28	30	63	32	90	3.54	3.73	5.67	1.57
APOC3	3.24	7.75	8.44	11.94	7.58	1.93	9.27	4.36	5.26	9.45	5.42	11.95	8.38	2.26	7.55	13.45	5.63	7.12	4.49	9.02	16.03	6.33	4.88	5.06	59	82	56	60	71	54	73	39	50	59	97	78	56	130	43	79	38	30	67	56	94	7.96	5.59	10.21	2.36
APOC4	15.38	6.89	4.22	6.63	15.16	7.72	6.18	3.27	11.57	6.3	4.51	21.51	14.24	14.67	10.79	19.43	6.57	9.49	6.29	10.53	13.74	6.33	11.71	6.08	11	35	14	15	40	28	43	30	27	27	39	56	26	58	12	49	13	7	33	12	66	11.5	8.38	12.48	10.24
APOD	39.65	33.6	30.6	27.85	28.42	37.62	31.94	27.24	27.34	25.21	26.18	33.45	34.35	34.98	31.3	43.35	37.54	26.1	30.56	25.57	27.49	34.34	31.23	33.43	34	33	39	29	33	38	39	32	27	28	36	53	44	85	51	45	42	32	31	19	55	37.15	16.77	23.83	34.64
APOE	85.78	92.19	73.86	51.72	93.8	85.85	115.4	73.01	62.05	66.17	62.29	139.78	103.9	55.29	84.17	106.12	97.59	99.65	72.8	75.21	82.46	92.17	104.44	111.42	179	305	171	198	290	251	335	174	209	155	410	245	214	493	204	273	236	78	300	163	408	128.26	96.89	96.45	66.92
APOH	10.52	8.62	8.44	11.94	13.26	9.65	8.24	10.9	9.47	12.61	9.03	13.14	8.38	13.54	10.79	10.46	10.32	13.05	13.48	15.04	18.32	20.78	14.64	13.17	22	20	21	14	7	23	10	14	10	11	13	20	13	10	13	17	21	23	14	31	17	12.38	10.25	13.62	12.6
APOL1	26.71	25.85	44.32	26.52	47.37	21.22	29.88	33.78	21.03	15.76	26.18	29.87	24.3	30.46	21.58	23.91	22.52	29.66	28.76	24.07	43.52	24.4	17.57	23.3	71	30	54	46	74	42	18	45	43	39	16	47	22	38	49	30	19	18	65	17	56	27.42	29.81	35.18	15.75
APOM	14.57	14.65	15.83	17.24	17.05	16.4	11.33	13.08	13.67	14.18	14.45	21.51	19.27	21.44	15.11	17.94	21.58	15.42	17.08	15.04	20.61	15.36	15.62	13.17	5	14	11	9	8	11	6	9	12	9	12	15	4	27	12	14	7	12	9	9	12	16.81	15.84	18.16	22.04
APP	1.62	0	0	0	0	0	0	0	0	0	0	2.39	3.35	0	0	0	0	0	0	0	0	0	0	0	1	1	0	9	2	5	0	1	2	1	4	0	1	1	1	1	0	0	3	1	1	0	0	0	0
ATP4A	0	0	0	0	0	0	0	0	0	0	0	0	0	0	0	0	0	0	0	0	0	0	0	0	0	1	0	0	0	0	1	0	0	0	0	0	0	0	1	1	1	1	0	0	0	0	0	0	0
ATRN	12.95	6.89	12.66	10.61	10.42	12.54	6.18	11.99	5.26	6.3	8.13	4.78	11.73	14.67	8.63	8.97	15.01	13.05	11.68	6.02	10.31	11.75	10.74	9.12	14	6	12	9	8	5	3	10	6	7	9	11	10	7	9	10	10	13	8	6	6	7.08	18.63	10.21	21.26
AZGP1	0	0	0	0	0	0	0	0	0	0	0	0	0	0	2.16	0	0	0	0	0	3.44	0	0	0	10	5	8	4	1	5	1	5	2	2	3	3	1	1	2	3	9	7	4	7	3	0	0	3.4	0
BCHE	7.28	7.75	10.55	2.65	7.58	4.82	7.21	6.54	7.36	7.88	5.42	5.97	5.87	6.77	11.87	4.48	6.57	9.49	8.09	9.02	2.29	5.42	5.86	5.06	2	3	4	3	4	4	1	4	5	4	5	5	2	5	4	5	2	4	4	2	5	7.96	6.52	5.67	9.45
BPIFB1	0	0	0	0	0	0	0	0	0	0	0	0	0	0	0	0	0	0	0	0	0	0	0	0	0	0	0	0	0	0	1	0	0	0	0	0	0	1	0	0	0	0	0	0	0	1.77	0	0	0
C1QA	3.24	3.45	0	0	2.84	6.75	0	0	3.16	6.3	2.71	0	0	0	0	0	2.82	0	4.49	0	2.29	3.61	2.93	0	7	10	16	4	16	16	9	5	9	6	3	15	11	16	10	11	5	24	4	12	8	2.65	3.73	0	3.94
C1QB	17.8	46.53	12.66	15.91	19.9	26.05	13.39	14.17	32.6	14.18	40.63	15.53	24.3	21.44	19.42	11.96	27.21	13.05	24.27	15.04	14.89	30.72	18.55	10.13	168	183	150	129	192	205	200	150	158	180	129	119	205	203	200	194	187	178	140	163	211	26.54	25.16	21.56	25.98
C1QC	13.76	18.96	11.61	18.57	12.32	18.33	13.39	8.72	23.14	9.45	21.67	9.56	15.08	12.41	17.27	14.95	15.01	14.24	21.57	18.05	8.02	23.5	13.67	11.14	55	59	44	48	56	73	65	43	41	62	36	48	68	73	60	57	58	60	40	56	75	19.46	14.91	18.16	14.96
C1R	71.21	60.31	36.93	47.74	48.32	39.55	60.79	41.41	33.65	47.27	55.07	31.06	29.33	67.7	65.83	53.81	50.67	43.89	44.94	43.62	42.37	38.86	33.19	35.45	114	113	101	63	102	111	97	77	71	65	93	84	127	124	117	115	112	99	125	96	132	22.11	40.99	38.58	25.98
C1RL	4.05	0	4.22	0	0	1.93	3.09	0	0	0	2.71	0	2.51	0	0	0	3.75	0	2.7	0	0	1.81	1.95	3.04	19	12	10	7	17	14	10	12	10	8	10	11	16	14	0	16	14	16	16	9	0	2.65	6.52	0	2.36
C1S	15.38	16.37	18.99	22.55	21.79	21.22	16.49	16.35	15.78	15.76	14.45	20.31	19.27	20.31	21.58	20.93	18.77	26.1	17.98	22.56	16.03	21.69	23.43	15.19	159	145	139	19	138	32	114	32	31	19	24	45	162	162	161	168	146	33	33	36	176	15.92	22.36	26.1	17.32
C2	4.05	0	0	0	3.79	4.82	2.06	3.27	0	0	1.81	0	5.03	4.51	4.32	0	0	0	2.7	4.51	3.44	3.61	1.95	10.13	5	4	3	2	4	4	1	3	4	2	4	2	0	0	3	3	6	4	2	5	1	1.77	2.8	0	5.51
C3	355.25	224.02	347.14	322.26	370.44	345.34	239.04	273.52	350.21	356.08	322.3	293.9	348.57	352.03	355.03	280.99	308.73	414.01	359.52	470.79	367.61	421.1	323.07	396.04	402	298	416	286	253	232	239	307	310	245	353	322	323	244	346	288	480	371	234	390	257	317.55	485.39	445.95	411.75
C4A	141.62	80.99	144.55	147.2	105.16	143.73	105.09	119.87	141.98	103.99	113.75	129.03	179.31	130.88	121.94	118.08	116.36	153.03	151.9	129.35	184.38	139.16	123.96	144.84	175	124	160	136	102	0	90	126	139	137	175	163	141	103	159	128	226	129	200	248	125	126.49	206.83	133.9	111.01
C4B	138.38	82.72	142.44	147.2	108.95	143.73	103.03	119.87	141.98	107.14	113.75	126.64	175.12	132.01	116.55	116.58	110.73	149.47	155.49	126.35	180.94	138.26	122.98	147.88	171	126	159	136	103	125	89	128	139	136	172	162	141	104	162	131	230	123	207	248	126	127.37	204.96	127.09	112.58
C4BPA	398.95	297.26	385.12	446.92	299.39	386.81	351.34	365.06	330.22	425.41	314.18	412.17	293.27	381.37	398.2	417.01	367.85	353.51	337.95	419.65	313.79	337.96	295.74	353.5	454	433	352	474	388	453	635	585	518	508	546	422	402	575	506	388	388	357	514	443	438	427.23	346.57	374.46	329.88
C4BPB	25.09	10.34	11.61	10.61	9.47	10.61	13.39	10.9	10.52	12.61	9.03	17.92	10.06	12.41	14.03	11.96	15.95	13.05	12.58	7.52	5.73	9.94	9.76	9.12	33	43	28	47	30	65	83	66	66	39	69	55	34	63	70	46	33	47	73	30	52	17.69	21.43	12.48	26.77
C6	16.19	6.89	18.99	22.55	18.95	20.26	10.3	18.53	12.62	18.91	11.74	15.53	20.11	9.03	19.42	14.95	15.95	16.61	15.28	21.06	21.76	22.59	25.38	17.22	15	10	19	18	9	11	5	19	15	11	12	16	10	9	9	12	21	20	18	21	10	10.61	13.04	18.16	20.47
C7	18.61	8.62	9.5	15.91	17.05	10.61	7.21	21.79	12.62	12.61	13.54	9.56	17.6	11.28	20.5	7.47	13.14	10.68	11.68	16.55	19.47	18.98	14.64	25.32	11	3	13	8	6	10	7	7	7	5	7	5	8	4	5	3	18	11	8	12	6	11.5	8.38	10.21	13.38
C8A	5.66	4.31	3.17	3.98	3.79	1.93	3.09	5.45	3.16	4.73	3.61	7.17	5.87	4.51	7.55	0	1.88	5.93	7.19	4.51	4.58	2.71	2.93	4.05	5	2	6	6	0	2	1	7	2	6	8	3	2	1	3	2	3	5	2	9	2	3.54	2.8	10.21	7.09
C8B	9.71	6.03	4.22	6.63	12.32	12.54	8.24	5.45	10.52	7.88	7.22	5.97	5.03	9.03	6.47	5.98	7.51	7.12	10.79	10.53	4.58	9.04	5.86	5.06	5	9	6	3	1	5	3	12	6	5	9	5	3	5	5	5	7	11	6	19	3	4.42	12.11	6.81	11.02
C8G	2.43	0	2.11	5.3	0	3.86	0	0	0	4.73	2.71	2.39	3.35	3.38	3.24	2.99	0	2.37	1.8	3.01	4.58	3.61	4.88	3.04	4	4	3	2	2	2	1	5	2	2	4	4	2	1	4	3	5	4	4	7	4	0	1.86	2.27	1.57
C9	7.28	6.89	5.28	7.96	5.68	4.82	8.24	7.63	8.41	6.3	5.42	8.36	6.7	10.16	10.79	10.46	2.82	13.05	13.48	13.54	8.02	11.75	10.74	6.08	19	10	8	7	7	9	22	10	8	7	7	6	7	9	5	6	14	8	13	17	6	9.73	7.45	9.08	3.15
CAMP	4.05	1.72	4.22	5.3	2.84	1.93	3.09	2.18	2.1	0	0	8.36	5.87	2.26	4.32	10.46	3.75	7.12	3.6	6.02	4.58	3.61	4.88	7.09	6	3	5	2	6	6	5	5	5	6	4	5	2	6	4	6	3	2	6	1	7	5.31	2.8	4.54	3.15
CAP1	0	0	0	0	2.84	0	0	0	0	0	0	0	0	0	0	0	0	0	0	0	0	0	0	0	0	13	1	3	3	3	0	4	2	4	2	1	4	4	6	2	0	6	6	7	4	0	0	0	0
CD151	0	0	0	0	1.89	0	0	0	0	0	0	0	0	0	0	0	0	0	0	0	0	0	0	0	0	1	0	0	1	0	0	0	0	0	0	0	1	1	1	1	0	0	0	0	0	0	0	0	0
CD36	0	0	0	0	1.89	0	0	0	0	0	0	0	0	0	0	0	0	0	0	0	0	0	0	0	4	13	0	2	6	3	3	5	2	2	4	3	8	7	7	6	2	6	2	9	4	0	0	0	0
CD44	0	0	2.11	2.65	1.89	0	2.06	0	0	0	0	0	1.68	2.26	0	2.99	2.82	0	1.8	0	2.29	0	1.95	0	1	1	3	3	2	1	2	1	2	2	1	1	1	0	1	2	2	1	0	1	3	1.77	1.86	2.27	2.36
CD5L	102.77	77.55	85.47	78.24	90.01	57.88	49.46	65.38	82.03	64.6	82.16	51.37	53.63	50.77	29.14	44.84	93.84	62.87	57.52	45.12	68.71	48.8	40.99	37.48	145	50	128	100	136	84	49	93	100	110	61	93	60	67	75	107	30	85	128	77	106	60.15	76.4	70.35	118.88
CD9	0	1.72	0	0	0	0	0	0	0	0	0	0	0	0	0	0	0	0	0	0	0	0	0	0	3	4	1	3	3	2	1	1	1	1	1	2	3	4	5	3	3	3	2	3	2	0	0	0	0
CDH5	1.62	0	0	0	0	0	2.06	2.18	0	0	0	0	0	4.51	5.4	0	0	3.56	2.7	0	0	1.81	0	0	0	0	0	1	0	0	0	1	1	0	0	0	1	0	0	0	0	4	2	2	0	0	1.86	0	0
CDHR2	0	0	0	0	0	0	0	0	0	0	0	0	0	0	0	0	0	0	6.29	0	0	0	0	0	0	0	0	0	0	0	0	0	0	0	0	1	0	0	0	0	6	0	0	0	0	0	0	0	0
CETP	0	1.72	0	0	0	0	0	0	0	0	0	0	0	0	0	0	0	0	5.39	0	0	0	0	0	3	1	1	0	0	0	4	0	1	0	0	0	0	1	1	0	0	2	3	0	2	3.54	0	0	0
CFB	12.95	8.62	11.61	18.57	11.37	20.26	11.33	14.17	12.62	14.18	8.13	14.34	16.76	16.93	18.35	8.97	12.2	13.05	18.88	27.07	24.05	17.17	10.74	21.27	33	20	24	18	7	12	12	17	17	17	19	20	23	13	13	13	28	20	18	33	14	10.61	20.5	20.43	8.66
CFH	216.06	171.46	213.14	225.45	234.01	214.15	197.82	185.25	232.42	258.39	184.17	218.63	239.64	251.61	243.88	222.7	198	282.33	248.07	267.73	313.79	231.33	252.8	250.18	261	226	281	231	199	218	255	253	272	248	292	293	262	235	288	259	306	308	206	299	208	189.29	284.15	228.08	207.06
CFHR1	0	0	0	0	0	15.43	0	17.44	21.03	0	4.51	0	15.92	0	20.5	0	0	0	0	0	0	17.17	0	20.26	38	38	37	31	27	32	37	38	31	0	32	37	36	34	43	35	44	39	27	43	37	0	19.57	0	0
CFHR4	0	0	0	0	0	0	4.12	0	0	0	0	0	0	0	0	0	0	0	0	0	0	0	0	0	2	6	2	4	4	3	8	2	2	1	7	14	4	10	6	5	3	4	2	4	3	4.42	0	0	0
CFI	5.66	4.31	6.33	7.96	8.53	8.68	6.18	5.45	5.26	3.15	6.32	5.97	7.54	9.03	11.87	7.47	6.57	5.93	13.48	10.53	4.58	6.33	2.93	11.14	7	6	7	6	1	3	2	5	5	2	7	4	3	3	3	5	9	9	6	12	3	10.61	10.25	11.35	6.3
CFP	11.33	12.92	23.21	15.91	16.11	14.47	14.43	17.44	15.78	14.18	11.74	17.92	11.73	19.18	25.9	16.44	15.01	18.98	17.98	24.07	19.47	18.98	15.62	18.23	4	6	11	8	5	9	9	7	7	6	8	10	7	5	12	10	5	12	5	4	9	13.27	22.36	18.16	18.9
CLEC3B	2.43	0	3.17	3.98	2.84	2.89	3.09	3.27	3.16	3.15	1.81	3.58	2.51	3.38	0	4.48	3.75	3.56	3.6	4.51	0	2.71	1.95	3.04	3	0	3	0	0	2	0	1	1	0	0	0	0	0	1	1	2	3	1	1	0	1.77	2.8	3.4	3.15
CLU	63.12	44.8	52.76	35.81	51.16	37.62	54.61	33.78	30.5	47.27	50.56	38.23	29.33	39.49	52.88	38.86	55.37	41.52	41.35	39.11	56.12	43.38	36.11	48.62	50	44	44	56	39	63	26	51	47	41	54	64	42	40	36	33	41	62	83	62	48	63.69	68.01	48.79	63.77
CNDP1	3.24	0	3.17	0	4.74	1.93	2.06	2.18	2.1	0	2.71	2.39	3.35	2.26	6.47	7.47	2.82	0	2.7	3.01	2.29	0	0	2.03	1	0	1	1	1	5	0	1	1	0	6	1	0	1	0	2	0	1	1	4	0	6.19	7.45	4.54	3.94
COL6A1	4.86	2.58	5.28	6.63	2.84	4.82	5.15	3.27	5.26	3.15	1.81	2.39	1.68	5.64	0	4.48	3.75	5.93	3.6	3.01	0	3.61	2.93	4.05	1	4	2	1	3	3	4	5	4	2	2	4	5	7	4	3	3	4	0	3	5	5.31	3.73	5.67	3.94
COL6A3	8.09	9.48	8.44	5.3	6.63	4.82	9.27	6.54	6.31	0	3.61	4.78	7.54	3.38	9.71	4.48	4.69	7.12	9.89	3.01	3.44	6.33	7.81	11.14	1	6	0	0	8	6	6	1	1	2	1	7	3	4	4	1	1	4	1	2	15	15.04	9.32	7.94	8.66
COLEC10	1.62	2.58	3.17	0	1.89	1.93	4.12	3.27	4.21	0	0	2.39	1.68	0	3.24	0	2.82	2.37	1.8	0	0	0	0	4.05	1	1	1	1	2	1	2	1	2	1	2	2	1	3	1	2	1	2	1	0	1	1.77	1.86	2.27	3.15
COLEC11	5.66	4.31	5.28	2.65	1.89	3.86	2.06	3.27	4.21	3.15	3.61	2.39	3.35	3.38	2.16	2.99	4.69	2.37	3.6	0	3.44	1.81	1.95	6.08	7	5	4	6	11	6	5	8	7	5	10	6	5	9	8	7	6	4	9	2	6	1.77	5.59	2.27	6.3
COMP	16.19	15.51	14.77	17.24	16.11	11.58	10.3	17.44	15.78	18.91	21.67	16.73	20.11	19.18	15.11	22.42	17.83	16.61	13.48	13.54	27.49	18.07	33.19	22.28	6	5	4	7	10	5	11	8	5	4	6	13	7	4	6	10	11	12	8	3	10	16.81	9.32	7.94	14.96
CORO1A	0	0	0	0	1.89	0	0	0	0	0	0	0	0	0	0	0	0	0	0	0	0	0	0	0	1	5	0	0	1	1	1	1	0	0	0	1	2	1	0	0	0	1	1	2	0	0	0	0	0
CP	76.07	43.08	51.7	63.66	72.95	61.74	53.58	67.56	45.22	59.87	59.59	46.59	51.11	62.06	55.04	38.86	53.49	62.87	62.02	61.67	43.52	65.97	41.97	57.74	49	31	44	33	24	30	22	41	42	38	35	40	31	18	26	26	47	48	44	88	28	36.27	79.19	72.62	60.62
CPN1	12.95	6.03	13.72	14.59	11.37	13.51	10.3	9.81	5.26	7.88	5.42	15.53	10.89	12.41	15.11	13.45	10.32	14.24	11.68	16.55	6.87	10.84	12.69	13.17	7	6	6	7	10	7	9	7	8	6	9	9	8	10	8	7	7	9	4	7	9	7.08	14.91	17.02	12.6
CPN2	27.51	12.92	26.38	34.48	24.63	16.4	24.73	20.71	27.34	33.09	26.18	28.67	17.6	31.59	29.14	31.39	22.52	20.17	25.17	40.61	21.76	28.92	23.43	23.3	15	18	23	17	21	18	16	22	15	14	21	18	17	20	22	21	19	25	17	19	14	20.34	29.81	26.1	20.47
CRTAC1	4.05	1.72	0	0	0	0	2.06	2.18	0	0	1.81	2.39	1.68	2.26	0	0	2.82	0	5.39	0	3.44	0	0	0	1	1	0	2	4	0	0	1	2	0	1	0	2	0	0	2	1	1	4	0	3	0	0	0	0
DBH	4.86	4.31	5.28	2.65	5.68	3.86	4.12	4.36	7.36	7.88	4.51	0	3.35	5.64	2.16	0	13.14	7.12	0	9.02	2.29	0	2.93	6.08	1	0	1	1	0	0	0	0	1	0	5	3	7	0	0	0	1	0	3	1	1	8.85	0	9.08	1.57
DCD	0	1.72	0	2.65	1.89	0	3.09	0	0	0	0	3.58	1.68	0	3.24	2.99	1.88	2.37	0	0	2.29	1.81	1.95	0	0	1	0	2	0	1	1	0	0	1	2	0	0	0	1	1	1	0	1	2	1	2.65	0	2.27	0
DEFA1	2.43	3.45	2.11	2.65	0	0	2.06	2.18	2.1	3.15	1.81	2.39	1.68	2.26	2.16	0	1.88	3.56	2.7	4.51	2.29	1.81	0	2.03	1	1	0	2	2	2	1	0	0	0	1	2	3	1	1	2	1	1	1	0	2	1.77	0	0	0
DPP4	0	0	0	0	0	0	0	0	0	0	0	0	0	0	0	0	0	0	2.7	0	0	0	0	4.05	0	0	0	1	0	0	0	0	0	0	0	1	0	0	0	1	2	0	0	0	1	0	0	0	0
DSG1	0	5.17	0	2.65	1.89	0	6.18	8.72	0	0	7.22	2.39	6.7	0	7.55	8.97	0	0	0	0	4.58	5.42	1.95	3.04	0	0	0	0	0	0	0	0	0	1	0	0	0	0	0	0	0	0	0	0	3	5.31	2.8	6.81	0
DSP	0	12.92	0	6.63	2.84	0	28.85	22.88	0	12.61	17.15	9.56	20.95	0	11.87	29.89	0	4.75	0	0	6.87	9.04	1.95	10.13	0	0	0	0	0	0	0	0	0	1	3	0	0	3	1	0	0	0	1	0	4	12.38	1.86	24.96	0
ECM1	2.43	2.58	4.22	5.3	5.68	0	3.09	5.45	6.31	0	6.32	3.58	4.19	5.64	6.47	2.99	2.82	9.49	6.29	4.51	6.87	4.52	11.71	0	0	2	4	2	2	3	0	0	0	0	0	2	1	1	0	1	8	4	0	6	0	2.65	0	5.67	3.94
F10	4.05	2.58	4.22	5.3	2.84	1.93	0	3.27	2.1	0	0	3.58	2.51	2.26	2.16	0	1.88	4.75	2.7	3.01	0	2.71	1.95	5.06	1	2	1	1	0	3	1	3	1	0	1	2	1	0	3	3	5	1	1	1	1	2.65	4.66	4.54	4.72
F11	1.62	0	0	0	0	1.93	0	0	0	0	1.81	0	2.51	0	0	0	0	0	4.49	0	0	0	2.93	0	0	0	2	0	1	0	1	0	1	0	1	1	0	1	0	0	1	0	1	4	0	0	0	2.27	0
F12	4.05	4.31	6.33	5.3	9.47	5.79	3.09	5.45	7.36	4.73	3.61	2.39	5.03	5.64	4.32	7.47	0	8.3	10.79	9.02	6.87	7.23	2.93	4.05	5	2	5	5	2	1	0	3	3	1	1	2	1	0	3	2	7	6	2	6	0	3.54	11.18	4.54	11.02
F13A1	14.57	6.89	13.72	18.57	14.21	11.58	15.46	18.53	13.67	6.3	9.03	21.51	5.03	9.03	9.71	10.46	10.32	11.86	12.58	7.52	6.87	12.65	14.64	13.17	29	27	20	25	16	23	17	27	24	20	20	19	28	18	32	17	25	32	16	24	25	10.61	8.38	17.02	16.53
F13B	29.94	20.68	33.76	45.09	30.32	25.08	25.76	32.69	35.76	26.79	28.89	39.43	15.08	21.44	22.66	29.89	18.77	23.73	30.56	21.06	20.61	25.3	29.28	26.34	42	31	35	30	24	33	32	39	30	27	34	37	35	26	38	26	33	51	22	39	36	21.23	19.57	23.83	22.04
F2	22.66	16.37	26.38	29.18	26.53	25.08	22.67	28.33	26.29	23.63	22.57	26.28	25.98	27.08	28.06	22.42	19.71	37.96	30.56	36.1	36.65	28.01	11.71	23.3	33	31	49	19	34	24	31	23	21	18	16	20	20	22	34	29	40	32	26	43	23	18.58	19.57	29.5	22.04
F5	25.9	13.79	13.72	13.26	19.9	17.36	22.67	19.62	12.62	11.03	27.99	31.06	24.3	25.95	16.19	10.46	15.01	16.61	22.47	22.56	13.74	18.07	13.67	15.19	37	42	23	44	32	69	34	47	50	43	55	83	30	48	49	29	55	56	52	33	50	17.69	18.63	22.7	15.75
F8	0	0	0	0	0	0	0	0	0	0	0	0	0	0	0	0	0	0	0	0	0	1.81	0	0	0	0	0	0	0	0	3	0	0	0	0	0	0	0	0	0	1	0	0	0	0	0	0	0	0
F9	1.62	0	0	0	1.89	0	0	2.18	0	0	0	2.39	0	0	3.24	0	0	0	1.8	0	0	0	0	0	2	0	0	0	0	0	1	0	0	0	0	0	0	0	0	0	0	1	0	0	0	1.77	1.86	0	0
FBLN1	12.14	9.48	11.61	18.57	10.42	8.68	7.21	10.9	11.57	12.61	15.35	9.56	9.22	10.16	15.11	5.98	9.38	17.79	11.68	12.03	17.18	15.36	14.64	13.17	7	2	5	7	8	9	9	12	11	6	7	10	11	8	5	8	15	13	8	11	8	9.73	1.86	10.21	15.75
FBN1	6.47	8.62	4.22	6.63	5.68	9.65	0	8.72	5.26	4.73	3.61	4.78	2.51	5.64	2.16	2.99	7.51	2.37	8.09	0	3.44	3.61	3.9	10.13	3	0	2	3	2	2	6	2	4	0	1	2	2	5	1	0	1	4	1	1	4	2.65	3.73	3.4	7.09
FCGBP	134.33	156.81	134	147.2	125.06	109	106.12	144.93	115.68	130.77	127.3	125.44	87.98	156.83	147.84	113.59	147.33	109.14	123.14	204.56	104.21	127.41	154.22	148.9	125	150	84	102	142	220	189	158	124	160	123	120	186	138	132	130	167	138	154	166	148	131.8	174.22	102.13	140.93
FCN1	4.86	2.58	3.17	5.3	4.74	8.68	4.12	4.36	0	0	0	2.39	3.35	4.51	5.4	0	3.75	2.37	6.29	4.51	4.58	2.71	2.93	4.05	1	1	1	2	3	2	4	2	2	1	2	1	2	0	0	1	0	3	2	3	3	4.42	11.18	2.27	5.51
FCN2	16.99	25.85	22.16	10.61	18	13.51	14.43	18.53	16.83	11.03	9.93	19.12	20.11	25.95	12.95	19.43	18.77	14.24	13.48	21.06	6.87	10.84	15.62	12.16	7	8	13	7	10	19	12	9	10	9	15	15	4	7	15	8	10	11	12	7	19	11.5	27.95	20.43	22.83
FCN3	21.04	27.57	28.49	37.13	25.58	24.12	36.06	33.78	27.34	34.66	24.38	28.67	25.14	39.49	34.53	44.84	19.71	32.03	27.86	45.12	20.61	26.21	33.19	37.48	29	33	24	16	17	19	19	14	14	12	23	36	36	17	35	34	25	30	29	14	24	34.5	22.36	34.04	25.19
FERMT3	0	0	0	0	3.79	0	0	0	0	0	0	0	0	0	0	0	0	0	0	0	0	1.81	0	0	6	31	3	10	13	10	3	6	3	4	13	3	27	11	24	13	9	9	3	22	21	0	0	0	0
FGA	712.12	590.2	728.04	781.11	559.93	763.98	641.9	871.77	656.24	715.31	783.64	718.02	683.73	733.4	729.49	659.14	749.77	756.84	797.24	673.85	1061.6	752.73	1000.4	647.24	1152	1165	1008	1014	1104	1127	1563	998	916	904	969	1267	1108	904	1158	803	1291	1177	890	837	994	537.8	549.67	507.22	521.97
FGB	999.4	942.6	943.29	952.18	811	999.35	895.36	1101.7	987.52	992.61	1340.7	823.15	906.61	945.52	957.18	787.68	1078.2	939.52	929.36	791.17	1248.3	1001.2	1244.5	892.36	1855	1937	1715	1742	1686	1835	2374	1753	1561	1534	1836	1923	1818	1555	1859	1551	2064	1791	1581	1719	1656	781.93	669.86	660.41	753.44
FGG	632.01	598.82	636.25	661.75	535.3	702.25	583.17	797.67	682.53	734.22	870.31	553.15	661.94	651.03	639.92	620.28	669.07	614.48	626.46	607.67	614.98	670.5	795.48	657.37	1001	1042	892	919	948	972	1289	942	862	856	951	1005	984	849	1027	830	1103	933	849	832	875	532.49	464.89	449.35	471.59
FLNA	0	3.45	0	0	5.68	0	0	0	4.21	0	0	0	0	0	0	0	0	2.37	0	0	0	0	0	2.03	57	162	32	44	80	53	50	34	43	39	32	47	158	84	117	93	48	48	40	119	89	0	0	0	0
FN1	103.58	65.48	213.14	209.53	188.54	95.5	120.55	205.96	175.63	226.88	187.78	234.16	152.5	293.36	248.2	243.63	279.64	336.9	285.82	166.96	483.28	250.31	335.76	157	153	707	374	377	528	522	419	224	193	213	212	273	489	354	376	368	494	303	167	538	185	102.61	156.52	172.48	71.64
GAPDH	0	1.72	0	0	1.89	0	4.12	0	0	0	2.71	3.58	0	0	0	2.99	0	0	0	0	0	2.71	0	3.04	4	12	1	5	10	5	3	3	2	2	4	2	10	6	5	3	1	5	7	7	8	1.77	1.86	4.54	0
GC	8.9	9.48	6.33	11.94	10.42	9.65	8.24	8.72	11.57	11.03	6.32	17.92	9.22	9.03	10.79	5.98	11.26	11.86	10.79	16.55	14.89	15.36	8.78	8.1	24	21	29	21	5	18	2	12	6	9	5	7	10	4	5	7	21	24	10	36	9	6.19	11.18	12.48	10.24
GGT1	0	0	0	0	0	0	0	0	0	0	0	0	0	0	0	0	0	0	1.8	0	0	0	0	3.04	0	0	0	0	0	0	0	0	0	0	0	0	0	0	0	1	0	0	0	0	0	0	0	0	0
GP1BA	3.24	3.45	5.28	3.98	1.89	1.93	3.09	0	3.16	3.15	3.61	4.78	3.35	4.51	2.16	4.48	4.69	3.56	5.39	4.51	2.29	6.33	2.93	5.06	5	15	7	5	10	8	3	7	4	7	5	4	13	12	15	9	6	6	5	12	13	3.54	6.52	0	1.57
GP9	0	0	0	0	0	0	0	0	0	0	0	0	0	0	0	0	0	0	0	0	0	0	0	0	0	6	0	0	4	2	1	0	1	0	1	0	5	4	4	3	2	2	0	5	4	0	0	0	0
GPLD1	7.28	1.72	7.39	0	5.68	1.93	6.18	2.18	3.16	3.15	5.42	3.58	6.7	9.03	8.63	2.99	5.63	7.12	10.79	9.02	3.44	10.84	3.9	4.05	6	2	4	24	1	25	1	4	2	1	10	8	3	4	9	1	6	9	18	19	3	8.85	14.91	9.08	8.66
GPX3	0	0	0	0	0	0	0	0	0	0	1.81	0	0	0	2.16	0	0	0	0	3.01	0	0	0	0	2	0	1	1	0	2	0	2	1	2	1	0	1	0	1	1	0	2	0	1	1	0	0	2.27	0
HABP2	2.43	0	0	0	1.89	0	0	0	0	0	0	2.39	1.68	2.26	3.24	0	0	0	2.7	3.01	0	1.81	0	0	1	0	2	1	1	1	2	1	0	1	0	1	0	1	1	1	1	1	1	0	0	1.77	0	2.27	2.36
HBD	21.85	0	13.72	0	0	0	19.58	13.08	0	18.91	0	26.28	25.14	27.08	22.66	26.9	0	0	20.67	24.07	26.34	0	0	0	26	44	22	51	34	44	35	29	24	26	37	27	52	45	160	121	65	25	31	103	74	0	32.61	0	15.75
HBG1	4.05	0	0	0	0	0	0	2.18	0	0	0	3.58	0	0	0	2.99	0	0	0	0	0	0	2.93	0	0	0	3	8	7	0	0	6	4	0	0	0	0	0	20	0	9	7	0	24	7	0	1.86	0	0
HGFAC	4.86	5.17	7.39	3.98	12.32	7.72	6.18	14.17	5.26	9.45	6.32	7.17	4.19	5.64	7.55	0	6.57	8.3	8.99	6.02	4.58	5.42	4.88	3.04	2	4	6	1	2	4	1	2	3	1	2	0	1	1	3	2	5	1	4	0	0	3.54	4.66	10.21	5.51
HLA-A	0	0	0	0	3.79	1.93	0	0	0	0	2.71	0	2.51	4.51	0	0	3.75	0	1.8	0	0	0	0	0	1	3	0	1	1	2	2	1	1	1	1	0	4	1	3	1	2	4	1	4	3	3.54	1.86	0	3.94
HLA-B	0	0	0	0	3.79	0	0	0	0	0	0	0	0	0	0	0	0	0	0	0	0	0	0	0	0	8	0	2	0	0	0	0	0	0	0	0	7	4	3	0	0	0	0	10	3	0	0	0	2.36
HMCN1	6.47	6.03	4.22	0	4.74	3.86	2.06	0	2.1	0	1.81	3.58	0	0	2.16	0	6.57	0	2.7	0	0	2.71	4.88	5.06	0	1	0	2	2	2	0	0	1	1	1	1	3	3	1	3	2	1	0	0	4	2.65	1.86	0	5.51
HMCN2	2.43	10.34	0	0	0	0	0	0	0	0	0	0	0	0	0	0	1.88	0	2.7	0	0	0	0	0	0	0	0	0	0	0	0	5	1	0	0	0	0	1	0	0	0	1	0	0	1	0	0	0	3.15
HP	460.45	84.44	345.03	372.65	120.32	421.54	400.8	214.67	268.18	422.25	99.31	362	350.24	532.56	308.63	412.52	271.19	116.25	332.56	391.07	406.55	131.93	290.86	428.45	357	587	310	578	218	603	941	733	651	737	931	518	719	764	783	753	752	522	694	687	402	313.12	806.81	106.66	691.24
HPR	267.86	105.98	206.81	194.95	144.96	242.12	207.1	156.92	164.06	226.88	131.81	173.23	198.58	256.13	148.92	197.29	163.28	111.51	186.05	183.5	248.51	120.18	178.62	219.8	277	325	208	311	194	347	456	375	347	378	449	301	389	376	422	383	376	290	401	355	257	181.33	447.19	103.26	388.13
HPX	17.8	15.51	16.88	26.52	24.63	20.26	14.43	19.62	23.14	20.48	15.35	21.51	23.46	20.31	21.58	16.44	18.77	30.84	26.96	36.1	27.49	26.21	17.57	19.25	36	24	33	29	12	27	14	18	17	18	23	21	22	13	18	16	41	37	27	51	21	17.69	17.7	26.1	20.47
HRG	15.38	11.2	10.55	13.26	18	16.4	15.46	13.08	14.72	14.18	13.54	11.95	10.06	16.93	15.11	10.46	14.08	14.24	17.98	24.07	19.47	14.46	9.76	19.25	13	18	14	5	17	9	18	5	5	5	7	8	11	10	13	10	18	6	9	7	18	10.61	13.98	12.48	19.68
HRNR	0	6.89	3.17	6.63	3.79	0	8.24	11.99	3.16	0	1.81	11.95	8.38	0	9.71	22.42	3.75	8.3	2.7	3.01	9.16	8.13	7.81	9.12	0	0	0	0	0	0	1	0	3	4	6	0	0	5	3	1	0	0	0	0	6	12.38	2.8	12.48	0
HSP90B1	0	0	0	2.65	2.84	0	0	2.18	0	0	1.81	3.58	0	0	2.16	0	0	2.37	1.8	0	0	2.71	2.93	0	0	0	0	0	2	0	0	0	0	0	0	0	1	0	0	0	0	0	0	0	0	1.77	0	0	0
HSPA5	4.86	5.17	4.22	2.65	5.68	4.82	7.21	5.45	4.21	3.15	2.71	3.58	3.35	4.51	11.87	2.99	4.69	3.56	3.6	0	3.44	2.71	4.88	6.08	4	4	3	7	5	5	3	9	7	5	5	8	8	5	3	3	5	7	4	4	4	4.42	3.73	4.54	3.94
HSPB1	0	0	0	0	2.84	0	0	0	2.1	0	1.81	0	0	0	0	0	0	0	0	0	0	0	0	0	1	2	0	1	2	1	1	1	0	1	1	1	1	1	0	1	0	1	0	0	1	1.77	0	0	0
HSPG2	5.66	2.58	3.17	3.98	2.84	2.89	0	3.27	0	0	0	0	2.51	0	0	0	5.63	0	2.7	0	2.29	3.61	5.86	3.04	0	0	0	1	0	2	1	3	1	0	0	0	1	0	0	0	1	1	0	2	1	0	0	2.27	3.15
IGFALS	7.28	6.03	7.39	7.96	9.47	4.82	3.09	5.45	9.47	4.73	9.03	7.17	6.7	6.77	10.79	8.97	5.63	10.68	7.19	12.03	6.87	7.23	3.9	8.1	10	6	14	12	5	11	6	11	5	7	11	5	1	6	10	6	9	13	8	15	3	6.19	9.32	6.81	5.51
IGHA1	67.98	82.72	62.25	91.51	120.32	124.44	82.43	79.55	127.25	148.1	93.89	47.79	114.79	86.88	45.32	43.35	94.78	109.14	74.6	75.21	160.33	86.75	159.1	79.01	210	226	217	185	280	207	212	273	275	286	187	283	346	297	280	244	255	173	152	158	214	68.11	83.85	61.28	125.18
IGHD	0	0	0	0	0	0	0	0	0	0	0	0	0	0	0	0	0	0	0	0	0	0	0	0	0	0	24	37	0	0	0	0	0	0	0	0	0	0	0	0	0	0	0	0	0	0	0	0	0
IGHG2	79.31	43.94	59.09	70.29	74.85	73.31	40.18	56.67	79.93	92.96	45.14	52.57	79.6	64.31	58.27	56.8	51.61	79.48	81.79	91.75	109.94	73.2	73.2	46.59	119	151	213	158	86	98	113	223	169	148	148	134	72	124	133	126	167	183	89	278	81	52.19	40.06	89.64	73.22
IGHG3	52.6	50.84	67.53	78.24	72	80.06	51.52	61.02	83.08	96.11	56.88	65.71	65.36	68.83	69.06	77.72	62.87	86.6	79.09	102.28	105.36	75.91	61.49	57.74	97	107	156	123	88	111	92	184	149	133	111	102	81	106	109	117	142	233	72	164	88	54.84	57.76	78.3	59.83
IGHG4	39.65	37.91	43.26	49.07	63.48	69.45	0	44.68	54.69	72.48	51.46	38.23	54.46	57.54	0	53.81	51.61	54.57	70.11	82.73	117.96	56.93	57.59	48.62	63	76	94	78	75	0	86	161	123	116	99	84	54	76	76	95	96	148	56	133	54	38.92	56.83	53.33	73.22
IGHM	621.49	520.41	483.25	312.97	588.35	327.01	320.43	406.46	540.56	376.56	534.46	219.83	372.03	276.44	186.69	191.32	617.46	289.45	292.11	175.98	393.95	239.46	158.12	257.28	1192	633	1158	1071	1179	849	597	1000	1193	1165	789	783	576	632	764	1016	298	781	1142	786	956	364.43	572.03	341.55	584.96
IGHV1-18	6.47	0	0	0	5.68	0	0	0	0	9.45	6.32	0	0	0	0	0	0	8.3	0	0	0	0	0	0	14	6	8	9	17	4	7	14	14	17	8	5	4	6	8	10	7	5	6	6	5	0	0	0	0
IGHV1-2	4.05	5.17	7.39	0	6.63	0	0	5.45	5.26	7.88	5.42	0	4.19	5.64	0	0	0	7.12	7.19	0	0	5.42	0	0	20	6	8	7	9	4	8	6	8	12	8	5	4	4	10	3	2	6	6	5	6	5.31	5.59	9.08	6.3
IGHV1-24	0	0	0	0	1.89	2.89	0	0	0	0	0	0	0	0	0	0	1.88	0	0	3.01	0	0	0	0	1	1	1	1	3	1	0	2	2	2	1	1	1	0	2	2	2	1	1	0	1	0	1.86	0	1.57
IGHV1-3	7.28	0	0	0	9.47	0	0	0	0	0	0	0	0	0	0	0	0	0	6.29	0	0	0	0	0	7	6	8	5	13	0	3	5	5	5	4	4	4	0	0	11	6	7	8	2	7	0	0	10.21	9.45
IGHV1-46	8.09	0	0	0	0	0	0	0	0	0	4.51	0	0	0	0	0	0	0	0	0	0	0	0	0	5	4	4	3	5	1	3	6	5	6	4	3	2	4	4	5	3	4	3	2	7	0	0	0	0
IGHV1-8	6.47	4.31	7.39	0	8.53	0	5.15	0	0	0	5.42	0	0	4.51	0	0	6.57	0	7.19	0	0	0	4.88	0	14	7	5	6	11	3	5	8	8	7	4	4	1	4	7	8	2	6	3	2	9	6.19	4.66	10.21	9.45
IGHV2-26	4.05	1.72	2.11	0	3.79	0	2.06	0	3.16	4.73	3.61	3.58	0	0	0	0	1.88	0	2.7	0	0	0	0	0	1	1	2	2	8	1	0	0	1	1	1	3	0	1	1	2	0	1	2	0	1	0	2.8	4.54	2.36
IGHV2-5	2.43	0	0	0	0	0	0	0	0	0	0	0	0	0	0	0	0	0	0	0	0	0	0	0	2	1	3	2	7	1	1	1	3	4	1	1	1	2	1	5	1	2	1	1	1	0	0	0	0
IGHV2-70D	6.47	3.45	5.28	5.3	6.63	1.93	3.09	5.45	5.26	3.15	3.61	0	5.03	2.26	0	0	3.75	0	3.6	0	0	0	2.93	4.05	2	1	2	3	2	3	1	3	2	2	1	2	7	3	1	4	2	5	5	6	5	3.54	4.66	5.67	3.15
IGHV3-13	16.19	11.2	13.72	9.28	20.84	12.54	10.3	9.81	12.62	15.76	12.64	8.36	11.73	16.93	9.71	0	15.01	13.05	13.48	0	5.73	10.84	0	6.08	79	17	72	45	79	23	14	51	69	75	20	13	16	12	13	53	0	18	46	19	23	10.61	15.84	20.43	16.53
IGHV3-15	12.95	8.62	11.61	0	9.47	7.72	8.24	5.45	9.47	11.03	0	5.97	4.19	6.77	0	0	13.14	8.3	8.99	0	9.16	5.42	0	4.05	20	7	19	15	20	7	6	14	26	18	11	8	10	10	10	22	6	15	12	8	10	7.96	11.18	7.94	10.24
IGHV3-20	0	11.2	12.66	0	0	0	0	0	0	0	0	0	0	0	0	0	0	0	0	0	0	0	0	0	83	15	71	49	85	19	0	51	70	78	19	12	0	15	18	56	0	0	49	0	25	0	0	0	0
IGHV3-23	30.75	23.26	20.05	19.89	27.48	16.4	12.36	16.35	25.24	20.48	24.38	9.56	15.08	15.8	8.63	0	32.84	18.98	17.08	0	9.16	17.17	10.74	11.14	122	37	93	66	121	48	26	63	99	97	54	45	29	33	46	79	23	39	53	58	64	10.61	36.33	21.56	34.64
IGHV3-30-3	0	0	0	0	0	0	0	0	0	0	0	0	0	0	0	0	0	0	0	0	12.6	0	0	0	116	35	91	66	105	44	27	59	92	92	49	41	30	32	43	74	21	33	53	56	59	0	0	0	0
IGHV3-35	0	0	0	0	0	0	0	0	0	0	0	4.78	4.19	0	0	0	0	0	0	0	0	0	0	0	3	3	2	1	3	3	2	2	3	4	1	2	2	1	2	3	2	2	2	1	1	0	0	0	0
IGHV3-38	2.43	1.72	2.11	2.65	0	0	0	2.18	3.16	0	1.81	0	1.68	0	0	0	1.88	0	0	0	0	0	1.95	2.03	7	3	6	2	6	6	1	3	6	5	4	5	47	3	3	3	6	3	3	2	4	0	2.8	0	0
IGHV3-38-3	0	0	0	0	0	0	0	0	0	0	0	0	0	0	0	0	0	0	0	0	0	0	0	0	2	0	3	1	2	2	0	2	1	0	0	0	0	0	5	3	0	0	1	2	1	0	0	0	3.94
IGHV3-43	19.42	0	14.77	0	0	12.54	0	0	14.72	0	0	0	0	0	0	0	15.01	0	10.79	0	5.73	0	0	0	81	17	74	51	85	23	17	54	74	78	19	16	16	13	17	57	9	20	49	22	26	10.61	15.84	0	0
IGHV3-49	6.47	7.75	6.33	7.96	7.58	4.82	6.18	4.36	5.26	9.45	6.32	4.78	5.87	5.64	6.47	4.48	9.38	4.75	4.49	6.02	2.29	4.52	4.88	4.05	9	11	15	8	15	6	5	15	17	15	8	7	10	8	8	13	7	4	5	7	10	6.19	9.32	5.67	7.87
IGHV3-64	5.66	6.03	6.33	0	5.68	5.79	3.09	0	6.31	0	0	4.78	4.19	4.51	0	0	10.32	4.75	4.49	0	0	0	0	0	5	0	7	8	5	0	0	7	7	8	3	3	0	3	3	3	0	0	3	6	0	3.54	6.52	0	7.09
IGHV3-64D	7.28	6.89	9.5	7.96	7.58	5.79	5.15	4.36	9.47	9.45	7.22	2.39	3.35	4.51	0	2.99	6.57	0	5.39	0	3.44	4.52	5.86	6.08	7	4	10	7	13	6	7	7	14	11	3	5	4	9	6	4	6	4	4	10	9	1.77	7.45	0	6.3
IGHV3-7	27.51	18.96	31.65	25.2	42.63	19.29	18.55	22.88	32.6	36.24	28.89	15.53	18.43	23.69	18.35	13.45	37.54	27.28	18.88	19.55	11.45	17.17	15.62	13.17	92	21	81	58	87	25	20	59	79	85	23	16	24	20	23	67	11	28	51	27	35	15.92	32.61	34.04	28.34
IGHV3-72	12.14	7.75	8.44	11.94	17.05	6.75	8.24	6.54	14.72	12.61	7.22	5.97	2.51	5.64	5.4	8.97	13.14	14.24	6.29	10.53	5.73	7.23	4.88	4.05	21	9	32	20	16	15	13	18	30	28	13	15	14	5	15	19	7	20	10	13	15	10.61	9.32	7.94	14.17
IGHV3-74	26.71	21.54	25.32	26.52	35.06	17.36	16.49	23.97	32.6	29.94	31.6	11.95	15.92	19.18	12.95	11.96	30.97	26.1	18.88	18.05	10.31	14.46	13.67	15.19	97	32	81	57	92	37	19	56	92	84	42	35	29	27	38	65	17	29	44	44	51	13.27	27.95	27.23	29.92
IGHV3-9	29.13	15.51	22.16	0	28.42	19.29	0	14.17	0	0	25.28	0	15.08	22.57	0	0	24.4	20.17	18.88	0	10.31	15.36	14.64	0	105	27	83	53	106	26	21	60	77	83	28	20	20	22	24	67	11	30	57	25	37	15.92	25.16	37.45	29.92
IGHV4-28	26.71	20.68	0	0	0	0	0	6.54	0	0	2.71	0	13.41	0	0	0	0	0	7.19	0	2.29	5.42	0	0	11	3	8	14	31	2	7	6	15	6	7	8	7	6	12	5	1	6	14	4	4	5.31	9.32	9.08	34.64
IGHV5-51	25.09	24.13	25.32	23.87	36	15.43	17.52	14.17	28.4	28.36	60.49	13.14	13.41	11.28	7.55	8.97	26.28	18.98	17.98	15.04	12.6	9.04	12.69	11.14	52	10	34	25	69	16	13	33	49	45	13	14	21	15	12	31	11	25	107	12	23	18.58	22.36	21.56	28.34
IGHV6-1	5.66	7.75	8.44	11.94	9.47	4.82	8.24	8.72	11.57	7.88	2.71	4.78	7.54	6.77	7.55	0	7.51	9.49	7.19	0	3.44	3.61	3.9	5.06	7	1	6	2	5	4	2	3	5	4	4	3	1	3	0	3	0	8	4	4	5	8.85	10.25	7.94	7.09
IGKV1-12	8.9	5.17	5.28	5.3	12.32	4.82	4.12	4.36	7.36	6.3	12.64	3.58	3.35	4.51	2.16	4.48	7.51	4.75	8.09	4.51	4.58	2.71	1.95	2.03	11	0	11	10	20	8	6	13	12	20	10	6	0	7	6	9	0	8	19	0	5	4.42	5.59	10.21	8.66
IGKV1-16	5.66	4.31	4.22	3.98	3.79	1.93	3.09	2.18	4.21	6.3	2.71	3.58	1.68	3.38	0	0	3.75	2.37	2.7	0	2.29	0	0	0	10	3	8	7	6	2	1	4	10	12	4	4	2	1	3	7	1	5	5	5	1	1.77	3.73	4.54	1.57
IGKV1-17	2.43	0	0	0	3.79	0	3.09	0	0	0	0	0	0	5.64	0	0	0	0	2.7	0	0	0	0	0	15	7	8	7	11	6	4	7	7	13	3	5	5	5	6	9	6	7	10	6	6	0	0	3.4	0
IGKV1-27	7.28	7.75	6.33	0	9.47	3.86	3.09	4.36	8.41	7.88	3.61	0	4.19	0	2.16	0	8.45	3.56	8.09	4.51	0	4.52	2.93	3.04	15	6	13	12	18	13	2	10	10	19	7	7	5	7	6	13	0	8	20	5	6	3.54	6.52	5.67	9.45
IGKV1-5	7.28	6.89	8.44	9.28	13.26	0	6.18	6.54	7.36	17.33	0	8.36	7.54	5.64	0	5.98	9.38	11.86	8.09	7.52	5.73	0	0	0	13	6	14	11	13	4	5	9	10	13	7	7	9	5	9	10	5	12	8	5	8	7.08	9.32	6.81	12.6
IGKV1-8	0	0	0	0	0	0	0	0	0	0	0	0	0	0	0	0	0	0	0	0	4.58	0	0	0	14	4	14	10	19	12	3	8	10	17	7	6	4	7	5	10	2	9	20	3	4	0	0	0	0
IGKV1D-16	1.62	3.45	3.17	3.98	2.84	0	2.06	0	2.1	3.15	3.61	2.39	1.68	0	0	0	1.88	0	3.6	0	0	0	0	0	6	1	4	6	7	4	1	5	10	4	6	3	1	1	4	5	1	5	5	6	4	2.65	1.86	2.27	2.36
IGKV2-30	16.19	0	0	0	0	0	0	0	0	0	0	0	0	0	0	0	18.77	0	0	0	0	9.94	0	0	9	6	8	12	10	8	7	11	11	17	8	7	9	10	6	10	5	11	9	12	9	0	13.98	0	17.32
IGKV2D-29	0	0	17.94	14.59	25.58	9.65	14.43	16.35	0	0	0	0	16.76	12.41	0	0	0	14.24	12.58	0	0	0	0	0	7	4	10	12	10	9	6	11	11	14	9	8	7	8	5	10	0	0	8	0	10	15.04	0	15.89	0
IGKV3-15	13.76	12.92	12.66	11.94	16.11	6.75	6.18	6.54	10.52	20.48	9.93	7.17	15.92	11.28	6.47	4.48	15.95	11.86	9.89	4.51	9.16	7.23	4.88	5.06	24	8	22	14	28	5	9	25	27	15	8	8	11	10	12	22	5	16	19	16	12	7.96	9.32	10.21	12.6
IGKV3-20	23.47	21.54	16.88	19.89	22.74	18.33	12.36	18.53	23.14	25.21	24.38	11.95	16.76	16.93	11.87	11.96	20.64	23.73	19.77	13.54	11.45	19.88	9.76	8.1	57	26	46	46	76	25	23	39	41	45	28	30	28	27	27	30	21	28	126	32	33	15.92	21.43	18.16	37.79
IGKV3-7	10.52	9.48	8.44	9.28	11.37	0	0	5.45	8.41	0	0	0	0	7.9	0	0	10.32	7.12	7.19	6.02	0	5.42	0	0	5	4	6	3	6	0	3	4	6	4	0	0	2	5	0	5	3	0	9	8	3	0	8.38	6.81	8.66
IGKV3D-20	0	0	0	0	0	0	0	0	0	0	0	0	0	0	0	0	0	0	0	0	0	0	0	0	40	21	36	35	53	21	20	27	28	34	22	26	22	19	19	19	18	25	90	31	23	0	13.98	0	0
IGKV4-1	4.86	6.03	5.28	6.63	6.63	1.93	3.09	5.45	6.31	6.3	4.51	2.39	6.7	6.77	4.32	4.48	6.57	4.75	5.39	4.51	3.44	1.81	4.88	3.04	24	15	28	23	27	40	12	19	22	21	15	12	16	9	17	24	8	25	18	30	13	3.54	4.66	7.94	8.66
IGLC2	76.88	46.53	70.69	67.63	72	64.63	56.67	65.38	59.95	50.42	48.75	35.84	51.11	51.9	43.17	40.36	68.5	56.94	52.13	42.12	107.65	41.57	55.64	48.62	139	84	118	112	126	108	83	101	131	120	71	96	90	82	88	110	76	96	124	80	101	50.42	64.28	57.87	62.98
IGLC7	0	0	0	0	0	0	0	10.9	0	0	0	0	0	0	0	0	12.2	8.3	0	12.03	17.18	0	0	0	0	0	0	0	40	46	24	0	52	0	0	0	0	31	34	0	0	39	0	42	0	0	0	0	0
IGLV10-54	4.05	0	0	0	0	0	0	0	0	0	0	0	0	0	0	0	0	0	0	0	0	0	0	0	6	2	6	8	9	3	2	1	11	6	0	4	0	0	0	6	0	3	1	7	4	0	0	0	0
IGLV1-40	4.86	3.45	4.22	0	1.89	3.86	2.06	9.81	6.31	3.15	12.64	2.39	0	2.26	0	0	4.69	3.56	4.49	0	0	3.61	0	3.04	11	2	10	9	6	9	3	9	7	9	2	4	4	4	3	5	7	2	14	5	10	4.42	4.66	3.4	3.15
IGLV1-47	14.57	18.96	17.94	9.28	18	12.54	15.46	9.81	23.14	17.33	21.67	11.95	9.22	10.16	10.79	7.47	15.95	14.24	17.98	16.55	5.73	14.46	8.78	8.1	35	10	20	21	18	20	12	21	26	32	9	19	9	19	19	24	9	4	29	14	7	11.5	8.38	19.29	9.45
IGLV1-51	10.52	10.34	12.66	9.28	13.26	7.72	8.24	8.72	10.52	9.45	7.22	0	1.68	10.16	9.71	7.47	13.14	13.05	8.99	10.53	9.16	11.75	6.83	7.09	28	10	18	18	18	22	13	20	31	25	6	15	11	14	13	25	13	11	19	13	16	8.85	7.45	6.81	9.45
IGLV2-11	5.66	3.45	0	0	8.53	0	0	0	0	4.73	0	0	3.35	0	0	0	3.75	3.56	3.6	0	0	0	0	0	12	5	11	9	11	5	4	7	12	11	7	5	7	4	4	8	1	5	3	7	8	1.77	0	0	0
IGLV2-23	0	0	0	0	0	0	0	2.18	0	0	0	0	0	0	0	0	0	0	0	0	0	0	0	0	17	2	6	3	3	2	1	4	0	0	2	2	0	2	2	3	2	0	8	0	2	0	8.38	6.81	0
IGLV3-10	0	0	0	0	0	0	0	0	0	0	0	0	0	0	0	0	0	0	0	0	0	0	0	0	11	6	2	6	8	0	2	6	9	11	2	2	5	5	2	6	8	6	3	6	4	0	3.73	0	0
IGLV3-19	6.47	0	4.22	3.98	6.63	4.82	4.12	4.36	3.16	6.3	4.51	4.78	0	4.51	2.16	0	2.82	8.3	5.39	0	3.44	0	1.95	2.03	26	3	8	4	17	4	3	6	6	7	4	3	4	6	4	7	2	6	3	5	5	6.19	5.59	10.21	5.51
IGLV3-21	11.33	0	13.72	14.59	11.37	10.61	11.33	10.9	11.57	0	9.93	0	10.06	12.41	0	0	15.01	16.61	17.08	13.54	0	6.33	0	8.1	22	18	33	22	66	25	12	35	32	33	15	15	13	23	25	24	21	12	30	26	19	13.27	0	14.75	14.96
IGLV3-27	2.43	2.58	0	0	5.68	5.79	0	0	5.26	0	4.51	0	0	3.38	0	0	2.82	0	3.6	4.51	0	0	0	0	4	1	3	5	2	3	2	2	4	4	0	3	4	2	3	3	2	1	1	1	1	0	0	0	3.15
IGLV3-9	8.9	1.72	14.77	9.28	11.37	5.79	8.24	7.63	6.31	4.73	4.51	5.97	8.38	11.28	6.47	0	11.26	10.68	10.79	10.53	4.58	5.42	8.78	7.09	20	0	25	18	52	24	12	30	28	32	0	14	14	0	0	23	0	13	28	24	18	11.5	4.66	9.08	10.24
IGLV4-60	1.62	0	0	0	2.84	0	0	0	0	0	0	0	0	2.26	0	0	1.88	0	1.8	0	0	0	0	0	0	0	0	0	2	1	0	2	2	4	0	0	0	0	0	3	0	0	3	1	7	0	2.8	0	1.57
IGLV4-69	4.05	0	0	0	0	0	0	0	0	0	0	0	0	0	0	0	2.82	0	0	0	2.29	0	0	0	6	0	4	2	4	1	0	2	7	7	0	2	1	0	3	5	1	1	3	2	6	0	11.18	0	3.15
IGLV5-37	0	0	0	0	0	0	0	0	0	0	0	0	0	0	0	0	0	0	0	0	0	0	0	0	1	0	1	0	3	0	0	0	1	1	0	0	1	1	1	0	0	1	0	0	2	0	0	0	0
IGLV5-45	4.86	4.31	5.28	5.3	12.32	2.89	0	2.18	4.21	0	3.61	5.97	3.35	2.26	4.32	4.48	10.32	3.56	4.49	0	2.29	0	0	4.05	6	4	7	3	3	2	3	2	3	5	4	2	1	2	3	3	0	4	4	4	3	3.54	8.38	4.54	3.94
IGLV6-57	4.86	0	3.17	2.65	0	4.82	3.09	6.54	9.47	6.3	4.51	2.39	5.03	3.38	4.32	2.99	6.57	3.56	3.6	6.02	0	4.52	3.9	6.08	5	2	1	1	9	4	0	3	9	7	0	4	2	3	4	10	5	4	24	5	3	3.54	1.86	9.08	0
IGLV7-43	8.09	7.75	11.61	6.63	8.53	5.79	6.18	8.72	7.36	7.88	0	5.97	5.03	5.64	0	5.98	6.57	5.93	6.29	0	9.16	5.42	0	0	12	5	11	7	8	5	5	5	8	6	4	7	5	3	7	10	3	5	8	3	6	6.19	7.45	5.67	10.24
IGLV8-61	7.28	10.34	9.5	10.61	10.42	8.68	9.27	11.99	9.47	12.61	6.32	0	4.19	6.77	5.4	0	11.26	8.3	7.19	9.02	6.87	7.23	0	6.08	15	4	12	8	5	5	4	4	5	8	2	5	3	1	2	12	2	4	6	3	6	6.19	7.45	9.08	11.02
IGLV9-49	0	0	0	0	2.84	0	0	0	0	0	0	0	0	0	0	0	2.82	0	0	0	2.29	0	0	0	2	2	2	3	3	2	2	1	1	1	1	2	2	2	1	1	2	2	3	2	2	0	1.86	0	0
ITGA2	2.43	3.45	0	0	1.89	0	0	0	0	0	1.81	0	0	0	2.16	0	2.82	0	1.8	0	0	0	0	2.03	1	6	1	1	1	1	1	1	4	1	0	0	1	1	0	1	0	4	1	2	2	3.54	0	0	2.36
ITGA2B	1.62	1.72	0	0	10.42	0	0	0	2.1	0	0	0	0	0	0	0	0	0	2.7	0	0	0	0	2.03	13	44	3	13	19	12	11	8	7	7	10	5	28	22	25	19	10	17	5	37	21	0	0	0	2.36
ITGA6	0	0	0	0	1.89	0	0	0	0	0	0	0	0	0	0	0	0	0	0	0	0	0	0	0	2	16	0	0	6	0	1	0	0	0	0	1	8	7	8	5	1	2	0	3	3	0	0	0	0
ITGB1	4.86	5.17	5.28	5.3	5.68	2.89	2.06	2.18	0	0	3.61	2.39	0	0	2.16	0	2.82	2.37	1.8	0	0	1.81	0	3.04	4	8	0	1	5	6	0	5	5	2	1	3	7	6	4	3	0	6	1	4	7	3.54	1.86	0	3.94
ITGB3	0	1.72	0	0	9.47	0	0	0	2.1	0	1.81	2.39	0	0	0	0	0	0	1.8	0	0	0	1.95	2.03	6	37	2	9	16	9	8	7	5	9	7	5	25	14	17	12	11	19	4	23	17	1.77	0	0	0
ITIH1	86.59	53.42	63.31	54.37	58.74	56.91	36.06	52.31	57.84	75.63	49.65	60.93	51.11	65.44	69.06	38.86	68.5	64.06	72.8	67.69	77.87	80.42	56.61	47.61	51	37	64	52	44	52	44	56	52	43	65	71	55	40	58	59	65	65	46	72	43	45.11	95.03	66.95	103.92
ITIH2	96.3	66.34	74.92	76.92	91.9	70.42	59.76	73.01	64.15	64.6	59.59	75.27	87.98	75.6	87.41	53.81	82.58	85.41	84.49	91.75	100.78	93.08	52.71	82.04	64	48	99	79	54	57	61	66	72	59	83	108	69	58	81	77	89	95	71	84	60	65.46	113.66	89.64	104.71
ITIH3	8.09	10.34	7.39	5.3	6.63	13.51	10.3	6.54	7.36	15.76	9.93	5.97	5.87	9.03	7.55	2.99	9.38	9.49	6.29	7.52	16.03	12.65	7.81	11.14	16	2	5	5	6	14	15	12	14	13	12	12	13	4	4	6	13	7	24	11	8	5.31	8.38	7.94	3.94
ITIH4	32.37	16.37	32.71	42.44	31.27	33.76	25.76	32.69	29.45	34.66	20.77	26.28	25.98	31.59	37.77	20.93	27.21	28.47	22.47	37.6	40.08	36.15	27.33	24.31	37	28	37	22	15	25	14	21	18	21	27	29	22	17	20	18	39	32	25	37	17	19.46	28.88	32.91	31.49
JCHAIN	53.41	25.85	26.38	21.22	27.48	24.12	17.52	25.06	28.4	28.36	35.21	15.53	23.46	15.8	16.19	16.44	37.54	17.79	23.37	21.06	26.34	18.07	19.52	16.21	64	33	60	48	67	49	33	50	60	53	34	51	41	29	38	49	21	50	64	35	52	17.69	33.54	17.02	51.96
JUP	0	5.17	0	6.63	3.79	0	8.24	15.26	3.16	6.3	7.22	7.17	9.22	0	4.32	13.45	0	4.75	1.8	3.01	0	9.94	2.93	5.06	1	1	0	1	0	0	0	0	0	1	4	0	0	4	0	0	0	0	0	0	3	7.96	1.86	15.89	0
KLKB1	13.76	4.31	13.72	17.24	13.26	15.43	10.3	18.53	12.62	9.45	10.83	14.34	12.57	16.93	17.27	20.93	6.57	20.17	21.57	25.57	13.74	14.46	18.55	15.19	19	10	15	8	12	12	10	16	16	11	18	19	9	14	12	16	19	18	13	36	8	13.27	27.02	13.62	18.11
KNG1	19.42	8.62	14.77	26.52	20.84	20.26	19.58	21.79	16.83	7.88	14.45	19.12	15.92	22.57	21.58	17.94	18.77	22.54	19.77	25.57	25.2	21.69	18.55	17.22	32	27	31	18	17	23	15	19	18	14	22	30	17	20	20	18	28	25	18	43	20	14.15	23.29	20.43	10.24
LAMA2	4.05	5.17	0	3.98	2.84	5.79	3.09	3.27	4.21	0	1.81	0	2.51	0	0	0	7.51	0	2.7	0	2.29	0	2.93	2.03	3	2	0	0	7	3	3	2	2	0	0	2	0	2	3	1	0	1	1	1	2	4.42	4.66	0	3.15
LAMB1	3.24	3.45	4.22	0	2.84	1.93	2.06	0	2.1	0	0	0	0	0	0	0	3.75	0	2.7	0	0	2.71	1.95	0	5	1	1	3	3	4	1	5	2	0	1	2	1	0	0	0	1	1	1	1	1	2.65	3.73	0	4.72
LAMC1	4.05	5.17	0	0	0	4.82	0	0	2.1	0	1.81	0	0	0	0	0	1.88	0	0	0	0	0	1.95	0	6	3	1	5	4	8	5	2	2	0	5	1	1	3	1	0	0	0	1	4	5	0	1.86	0	3.15
LBP	0	0	0	0	0	0	0	0	0	0	0	0	0	2.26	0	2.99	0	0	4.49	3.01	0	0	0	0	9	4	2	3	2	1	6	3	2	2	2	1	2	8	2	2	2	3	2	3	3	0	1.86	0	0
LCAT	0	0	2.11	0	0	1.93	0	0	2.1	0	0	0	0	0	0	0	0	0	0	0	0	0	0	0	2	2	2	1	1	1	2	1	2	1	2	3	1	2	3	3	1	2	1	2	0	1.77	0	2.27	1.57
LDHB	0	0	0	2.65	1.89	0	0	0	0	0	1.81	0	0	0	0	0	0	0	0	0	0	2.71	0	0	1	7	1	3	1	1	2	1	1	1	3	2	8	3	3	3	1	4	1	4	2	0	0	0	0
LGALS3BP	55.03	51.7	46.43	116.7	40.74	52.09	45.34	62.11	53.64	55.15	46.95	70.49	41.9	53.03	42.09	65.77	44.1	49.82	53.03	91.75	45.81	40.66	53.68	48.62	73	76	50	53	81	62	95	59	74	92	59	46	153	50	56	45	62	60	59	88	68	76.07	81.05	61.28	52.75
LPA	29.13	92.19	87.58	116.7	3.79	31.83	19.58	22.88	24.19	29.94	37.92	21.51	43.57	20.31	4.32	62.78	40.35	47.45	28.76	174.48	136.28	36.15	156.17	41.53	15	41	34	56	37	58	123	46	9	17	348	109	47	22	9	16	30	11	232	5	41	15.04	27.95	56.74	51.96
LRP1	25.09	22.4	12.66	9.28	11.37	12.54	9.27	26.15	10.52	11.03	17.15	10.75	11.73	22.57	12.95	5.98	24.4	16.61	21.57	10.53	10.31	12.65	13.67	17.22	10	6	5	9	11	24	7	17	20	15	13	8	11	12	8	10	21	13	14	9	14	11.5	13.04	9.08	25.98
LTBP1	0	0	0	0	0	0	0	0	0	0	1.81	3.58	2.51	0	0	0	0	0	0	0	0	0	0	0	0	1	0	11	1	10	0	1	0	0	6	0	0	0	0	0	0	4	3	4	0	0	0	0	0
LUM	4.05	0	3.17	0	3.79	2.89	0	2.18	3.16	4.73	3.61	0	3.35	2.26	2.16	0	3.75	3.56	2.7	4.51	3.44	4.52	1.95	4.05	4	2	6	5	2	2	2	7	5	6	4	2	2	3	1	2	10	6	1	6	1	0	2.8	2.27	3.15
MARCO	1.62	0	0	0	0	1.93	0	0	0	0	1.81	0	1.68	3.38	0	0	1.88	0	0	0	0	0	0	2.03	1	2	0	2	2	3	3	3	5	1	1	3	2	3	1	2	1	3	2	3	3	0	1.86	0	0
MASP1	28.32	20.68	26.38	15.91	32.21	16.4	21.64	19.62	22.09	14.18	24.38	21.51	13.41	24.82	19.42	17.94	19.71	23.73	16.18	21.06	14.89	23.5	20.5	20.26	30	29	23	15	29	27	35	24	20	19	27	21	39	30	43	35	27	25	20	21	34	23	22.36	19.29	25.98
MASP2	3.24	2.58	6.33	3.98	7.58	3.86	6.18	5.45	6.31	3.15	4.51	3.58	2.51	2.26	5.4	2.99	0	4.75	4.49	6.02	2.29	5.42	5.86	0	10	11	6	2	7	7	8	5	6	5	6	4	7	7	10	11	10	6	7	10	7	8.85	3.73	5.67	4.72
MBL2	26.71	3.45	11.61	13.26	49.27	23.15	28.85	28.33	18.93	23.63	22.57	28.67	22.62	18.05	16.19	13.45	0	21.35	1.8	13.54	5.73	23.5	23.43	34.44	0	2	12	8	7	5	22	15	16	15	9	11	8	8	14	10	6	17	3	22	12	10.61	0	0	5.51
MEGF8	2.43	0	0	0	0	0	0	0	2.1	0	0	0	0	3.38	0	0	0	2.37	0	0	0	0	0	0	0	0	1	0	0	0	0	1	2	0	0	2	0	0	1	0	0	0	1	0	1	0	0	0	3.94
MENT	0	0	0	0	0	0	0	0	0	0	0	0	0	0	0	0	0	0	0	0	0	0	0	0	1	1	0	1	1	1	0	1	1	0	1	0	1	1	1	1	1	1	1	0	1	0	0	0	1.57
MMRN1	0	0	0	0	0	0	0	0	0	0	1.81	0	0	0	0	0	0	0	0	0	0	0	0	0	6	17	0	34	6	24	0	3	6	1	16	0	4	5	4	5	2	13	15	11	3	0	0	0	0
MST1	1.62	0	2.11	2.65	4.74	0	0	2.18	0	0	0	2.39	2.51	0	2.16	0	0	0	1.8	0	0	1.81	1.95	3.04	0	0	0	0	0	0	0	0	1	1	0	1	0	0	0	0	1	2	0	0	1	1.77	0	0	2.36
MYH9	0	4.31	0	0	0	0	0	0	0	0	0	0	0	0	0	0	0	0	3.6	0	0	0	1.95	0	11	64	12	3	24	18	7	8	8	2	2	10	86	48	30	33	31	24	12	24	28	0	0	0	0
NID1	3.24	0	0	0	0	1.93	0	0	0	0	0	2.39	2.51	0	2.16	0	1.88	0	0	0	0	1.81	1.95	2.03	1	0	1	2	3	2	1	2	4	0	2	2	1	1	1	1	1	2	1	3	1	0	0	0	3.15
NOTCH3	4.05	1.72	2.11	2.65	1.89	1.93	0	3.27	0	0	1.81	0	0	0	2.16	0	0	2.37	1.8	0	0	3.61	1.95	2.03	3	1	1	1	3	4	1	4	4	4	1	2	2	1	2	2	3	3	1	1	3	0	0	0	3.94
OIT3	0	0	0	0	0	0	0	0	0	0	0	0	0	0	0	0	0	0	0	0	0	0	0	0	0	1	1	0	4	1	1	0	1	0	0	0	0	0	1	0	0	0	2	0	1	0	0	0	0
ORM1	3.24	1.72	3.17	0	2.84	3.86	3.09	3.27	2.1	4.73	1.81	2.39	4.19	3.38	2.16	0	2.82	3.56	1.8	4.51	5.73	3.61	1.95	3.04	13	6	7	6	4	5	5	6	4	4	3	4	3	0	5	5	8	6	6	11	3	0	5.59	4.54	3.94
ORM2	7.28	4.31	4.22	10.61	8.53	2.89	6.18	5.45	6.31	4.73	7.22	4.78	6.7	4.51	7.55	4.48	1.88	8.3	5.39	7.52	6.87	7.23	3.9	6.08	17	6	14	7	10	6	6	7	7	6	3	9	2	7	11	6	5	11	6	6	6	7.08	4.66	6.81	5.51
P0DOX2	41.27	46.53	48.54	63.66	71.06	54.02	39.15	49.04	74.67	89.81	47.85	27.48	47.76	45.13	31.3	25.41	51.61	58.13	40.45	49.64	48.1	46.09	55.64	37.48	80	71	77	68	98	73	80	84	92	92	59	85	94	93	72	82	63	56	56	58	74	29.19	45.65	52.2	48.03
P0DOX3	13.76	13.79	6.33	14.59	13.26	8.68	12.36	20.71	15.78	6.3	11.74	15.53	15.08	4.51	14.03	4.48	15.01	13.05	9.89	6.02	28.63	15.36	12.69	8.1	3	5	30	43	6	5	16	25	20	18	4	12	8	12	12	8	6	28	7	7	4	14.15	22.36	13.62	11.02
P0DOX5	78.5	68.07	104.46	112.72	114.64	105.14	76.25	91.54	116.74	127.62	89.38	94.38	85.47	99.29	103.6	101.64	89.15	121	117.74	153.42	128.26	98.5	85.89	77.99	156	169	272	214	155	187	164	266	224	226	189	191	146	182	192	162	253	240	96	377	133	80.49	78.26	118.01	80.3
P0DOX6	0	0	0	0	0	265.27	0	0	0	0	0	0	0	0	0	0	0	0	0	0	0	0	0	0	939	510	870	791	921	666	481	736	869	860	592	595	451	471	595	756	248	605	878	631	749	0	0	0	0
P0DOX7	111.67	105.12	101.29	87.53	139.27	72.35	64.91	74.1	104.12	100.84	85.77	66.9	81.28	66.57	51.8	53.81	117.3	83.04	78.2	64.68	75.58	54.22	62.47	44.57	370	251	446	405	470	290	206	425	423	443	275	343	273	263	309	377	224	398	410	378	300	64.57	60.56	87.37	128.33
P0DOX8	60.69	56.01	48.54	49.07	57.79	47.27	41.21	45.77	67.31	0	53.27	32.26	41.06	41.75	29.14	40.36	54.43	47.45	38.65	39.11	65.28	44.28	35.14	36.46	120	64	97	86	99	91	67	91	103	104	62	78	88	71	70	88	66	79	104	62	87	38.92	47.51	48.79	57.47
PARVB	0	0	0	0	5.68	0	0	0	2.1	0	0	0	0	0	0	0	0	0	0	0	0	0	0	0	2	13	1	2	6	3	2	2	0	0	3	0	10	3	8	3	1	5	1	7	5	0	0	0	0
PCSK9	4.05	1.72	2.11	3.98	1.89	0	6.18	2.18	2.1	0	6.32	3.58	0	3.38	3.24	0	0	0	2.7	4.51	2.29	0	1.95	2.03	0	0	0	3	3	8	0	3	2	1	2	2	0	2	2	0	1	1	2	0	3	3.54	0	3.4	2.36
PCYOX1	12.95	17.23	17.94	10.61	11.37	10.61	15.46	8.72	13.67	9.45	9.03	19.12	14.24	15.8	18.35	16.44	9.38	14.24	17.98	15.04	0	7.23	11.71	12.16	4	9	10	10	15	11	5	9	9	12	13	18	9	25	7	11	10	5	9	10	10	15.92	9.32	13.62	17.32
PF4	0	0	0	0	1.89	0	0	0	0	0	0	2.39	0	0	0	0	0	0	0	0	0	1.81	0	0	1	4	1	13	4	9	0	2	2	4	9	2	2	2	2	2	2	3	6	7	1	4.42	0	0	1.57
PFN1	0	0	0	0	0	0	0	0	0	0	0	0	0	0	0	0	0	0	0	0	0	0	0	0	6	20	2	4	9	8	3	3	3	5	4	0	15	6	11	9	3	8	5	12	7	0	0	0	0
PGLYRP2	7.28	6.89	7.39	9.28	9.47	7.72	4.12	7.63	7.36	11.03	4.51	7.17	9.22	5.64	8.63	0	3.75	10.68	9.89	10.53	11.45	11.75	7.81	6.08	10	5	8	6	6	9	1	6	5	2	5	8	7	5	6	6	7	11	8	10	4	5.31	4.66	7.94	8.66
PI16	0	1.72	0	0	0	0	0	0	0	0	0	0	0	2.26	2.16	0	0	2.37	0	0	0	0	0	2.03	0	0	2	1	0	2	1	0	2	1	0	1	1	1	0	0	2	3	2	1	0	0	0	0	1.57
PIGR	18.61	6.89	17.94	15.91	20.84	11.58	22.67	11.99	15.78	12.61	10.83	9.56	10.06	15.8	15.11	8.97	20.64	11.86	17.08	12.03	8.02	9.04	8.78	19.25	55	20	19	21	18	17	15	21	23	19	14	25	54	18	11	17	28	13	25	19	24	15.92	22.36	5.67	12.6
PKM	0	0	0	0	2.84	0	0	2.18	2.1	0	0	3.58	0	0	2.16	0	0	0	0	0	0	2.71	1.95	0	1	16	1	1	7	5	0	2	1	2	2	1	14	4	8	3	2	4	6	10	7	0	1.86	0	0
PKP1	0	1.72	0	0	0	0	0	2.18	0	4.73	1.81	2.39	1.68	0	2.16	2.99	0	0	0	0	0	2.71	0	2.03	0	0	0	0	0	0	0	0	0	0	2	0	0	0	0	0	0	0	0	0	0	1.77	0	2.27	0
PLA2G7	8.09	10.34	10.55	7.96	11.37	5.79	11.33	6.54	7.36	4.73	5.42	13.14	5.87	15.8	10.79	16.44	6.57	10.68	11.68	16.55	3.44	12.65	11.71	8.1	3	2	3	6	7	11	4	3	7	6	6	13	8	5	9	10	3	4	7	2	11	7.08	7.45	9.08	7.09
PLG	26.71	13.79	27.43	39.79	31.27	26.05	26.79	32.69	31.55	29.94	25.28	33.45	30.16	42.88	33.45	22.42	23.46	33.22	36.85	42.12	21.76	27.11	29.28	30.39	27	26	23	21	6	17	17	24	19	17	15	23	10	13	14	16	33	34	19	30	12	21.23	22.36	28.37	27.56
PLTP	4.05	2.58	3.17	0	2.84	2.89	3.09	2.18	0	0	1.81	0	4.19	0	0	0	4.69	0	0	0	0	3.61	0	5.06	5	2	4	4	6	6	5	7	7	2	6	5	4	7	5	4	6	5	9	1	6	2.65	0	0	5.51
PLXDC2	4.05	0	3.17	2.65	3.79	3.86	5.15	2.18	2.1	0	0	2.39	1.68	3.38	2.16	2.99	3.75	2.37	2.7	6.02	0	2.71	2.93	3.04	3	2	3	2	1	3	0	6	4	4	4	2	1	1	0	2	2	1	2	1	3	0	1.86	0	3.15
PON1	16.19	10.34	12.66	10.61	14.21	10.61	15.46	9.81	11.57	12.61	8.13	17.92	10.89	18.05	12.95	14.95	12.2	10.68	14.38	12.03	5.73	11.75	9.76	12.16	21	16	30	27	20	24	16	18	25	20	37	31	24	30	28	23	22	25	31	23	23	19.46	8.38	14.75	13.38
PON3	0	0	3.17	0	0	0	0	2.18	0	0	1.81	0	1.68	0	0	0	0	0	1.8	0	0	0	0	0	0	0	0	0	0	1	0	0	2	0	0	0	0	0	0	0	0	0	1	0	0	0	0	0	2.36
PRDX2	3.24	2.58	3.17	0	7.58	2.89	6.18	2.18	3.16	7.88	3.61	3.58	4.19	4.51	3.24	7.47	8.45	2.37	2.7	3.01	3.44	4.52	1.95	7.09	4	5	3	5	8	7	2	2	3	4	5	3	4	2	4	4	6	3	5	9	6	8.85	6.52	7.94	1.57
PRG4	20.23	20.68	33.76	27.85	10.42	27.97	27.82	23.97	21.03	20.48	23.47	41.82	22.62	24.82	26.98	32.88	26.28	30.84	29.66	24.07	21.76	18.98	30.26	22.28	30	64	23	30	32	48	36	26	26	31	23	33	43	41	53	31	33	26	34	33	18	34.5	53.1	30.64	23.62
PROS1	169.13	154.23	131.89	133.94	99.48	147.59	126.73	122.05	131.46	133.92	149.87	130.22	101.39	119.6	130.57	128.54	147.33	111.51	136.62	124.84	90.47	137.35	87.84	131.68	134	147	102	145	121	160	176	154	148	150	179	137	146	175	171	139	112	136	177	106	152	176.91	146.27	142.98	159.82
PROZ	0	0	0	0	0	0	0	0	4.21	0	2.71	0	0	0	0	0	0	0	0	3.01	0	0	0	0	0	0	0	0	0	0	0	0	0	0	0	2	0	0	0	0	0	0	0	0	0	0	0	5.67	0
PSMA4	0	1.72	2.11	0	1.89	1.93	2.06	0	2.1	0	0	0	0	3.38	0	2.99	1.88	0	1.8	0	0	1.81	1.95	0	0	2	0	0	1	0	0	1	0	0	2	2	1	1	1	1	1	0	0	0	1	1.77	1.86	2.27	1.57
PZP	139.19	139.58	195.2	153.83	149.69	172.67	133.94	158.01	171.42	167.01	118.27	72.88	78.76	0	108.99	0	0	115.07	81.79	82.73	71	122.89	0	76.98	234	227	250	240	171	267	246	0	238	269	230	158	0	148	0	190	230	264	248	219	192	155.68	132.29	160	92.9
QSOX1	1.62	3.45	2.11	2.65	4.74	1.93	2.06	2.18	3.16	0	2.71	0	3.35	0	2.16	0	1.88	2.37	3.6	3.01	0	1.81	0	3.04	0	1	0	1	0	0	1	1	0	0	0	1	1	0	0	1	1	0	1	3	0	1.77	0	3.4	3.15
RAP1B	1.62	1.72	0	3.98	4.74	0	2.06	0	3.16	0	1.81	8.36	0	3.38	3.24	0	1.88	2.37	0	4.51	0	2.71	2.93	2.03	3	10	2	3	5	3	2	2	1	4	5	4	5	8	8	7	2	4	2	6	10	2.65	0	4.54	0
RELN	9.71	4.31	6.33	5.3	5.68	7.72	5.15	5.45	7.36	3.15	7.22	5.97	0	4.51	4.32	0	6.57	4.75	5.39	10.53	0	6.33	6.83	8.1	3	3	0	2	3	7	6	6	5	2	6	4	4	8	0	4	9	2	3	0	4	9.73	0	3.4	5.51
S100A9	0	0	0	0	0	0	0	0	0	0	0	0	0	0	0	0	0	0	0	0	0	2.71	0	0	1	0	0	0	0	1	5	0	1	0	1	0	0	0	1	0	0	0	1	1	1	0	0	0	0
SAA4	13.76	11.2	12.66	6.63	15.16	9.65	18.55	8.72	9.47	9.45	13.54	17.92	11.73	14.67	18.35	16.44	13.14	11.86	17.98	9.02	17.18	12.65	9.76	10.13	21	56	32	23	26	18	55	29	26	18	68	58	13	120	25	23	13	11	27	19	50	15.92	12.11	26.1	8.66
SELENOP	3.24	2.58	2.11	0	0	0	0	0	2.1	0	0	0	0	0	0	0	1.88	2.37	1.8	4.51	0	2.71	0	0	1	4	6	5	5	4	4	6	5	2	4	5	4	4	5	4	5	7	7	5	5	0	0	0	0
SERPINA1	55.03	52.56	39.04	53.05	59.69	55.95	36.06	41.41	41.02	47.27	37.92	31.06	44.41	40.62	36.69	31.39	43.17	46.26	46.74	52.64	51.53	48.8	46.85	35.45	101	74	91	68	54	72	64	74	55	59	52	58	75	40	63	54	114	78	62	157	64	33.61	53.1	39.72	49.6
SERPINA10	0	0	0	0	1.89	0	0	0	2.1	0	0	0	1.68	0	0	0	0	2.37	0	0	0	0	0	0	1	1	0	0	2	1	1	1	1	0	2	3	0	1	1	1	2	1	1	3	1	0	0	3.4	0
SERPINA3	7.28	5.17	4.22	3.98	6.63	7.72	4.12	3.27	5.26	3.15	7.22	2.39	6.7	6.77	6.47	4.48	6.57	5.93	4.49	6.02	3.44	7.23	5.86	5.06	26	21	19	19	12	20	22	14	13	12	14	15	10	10	12	11	27	23	18	23	15	4.42	5.59	6.81	6.3
SERPINA4	4.05	5.17	7.39	2.65	3.79	6.75	7.21	6.54	5.26	4.73	6.32	7.17	5.03	6.77	7.55	4.48	1.88	7.12	7.19	3.01	2.29	7.23	6.83	8.1	3	3	2	2	2	3	2	2	1	2	1	2	2	3	2	3	1	2	2	3	4	6.19	4.66	7.94	6.3
SERPINA5	0	0	0	0	0	0	0	0	0	0	0	0	0	0	0	0	0	0	0	0	0	0	0	0	1	2	0	0	3	0	1	0	0	0	0	1	0	1	1	3	0	0	0	2	2	0	0	0	0
SERPINA6	1.62	0	0	0	1.89	0	0	0	0	0	0	0	2.51	0	0	0	0	0	1.8	0	0	0	0	0	3	2	3	1	1	1	0	1	2	1	0	1	1	0	1	1	3	4	1	6	1	0	0	0	0
SERPINA7	2.43	1.72	0	0	0	0	0	0	3.16	0	1.81	0	0	0	2.16	0	0	0	0	0	0	0	0	2.03	2	0	4	0	0	0	0	0	0	0	0	0	0	0	0	0	1	1	0	3	0	0	0	0	0
SERPIND1	8.9	6.89	11.61	14.59	12.32	12.54	14.43	9.81	12.62	14.18	8.13	13.14	13.41	12.41	14.03	8.97	3.75	13.05	15.28	22.56	6.87	10.84	8.78	11.14	10	5	6	6	3	4	11	3	3	4	6	5	5	6	6	3	10	5	8	11	3	11.5	12.11	10.21	7.09
SERPINF1	0	1.72	0	0	1.89	0	0	0	0	0	0	0	1.68	0	0	0	0	0	1.8	0	0	0	0	0	0	0	0	0	0	0	0	0	0	0	0	0	0	0	0	0	0	0	0	7	0	0	0	0	0
SERPINF2	6.47	6.03	6.33	10.61	8.53	10.61	9.27	11.99	5.26	7.88	7.22	5.97	10.06	10.16	9.71	8.97	5.63	8.3	8.99	12.03	5.73	8.13	6.83	8.1	7	13	13	8	7	11	9	13	11	8	7	13	7	5	7	9	11	15	9	7	8	4.42	10.25	9.08	6.3
SERPING1	29.13	18.96	21.1	22.55	31.27	21.22	26.79	22.88	23.14	26.79	25.28	26.28	21.79	29.34	29.14	17.94	29.09	24.91	26.96	30.08	36.65	35.24	26.35	28.36	42	21	36	26	19	27	31	35	28	36	33	30	30	21	37	24	57	46	33	38	25	16.81	35.4	24.96	30.7
SHBG	2.43	1.72	0	3.98	2.84	1.93	3.09	3.27	2.1	0	0	0	0	0	0	0	0	0	2.7	0	0	1.81	0	2.03	1	0	0	2	0	2	0	0	2	1	0	0	1	0	0	0	1	2	5	8	0	0	1.86	2.27	0
SLC4A1	0	0	0	0	0	0	3.09	0	0	0	0	0	0	0	4.32	0	0	0	2.7	0	0	0	0	0	6	10	1	10	16	16	3	1	0	2	5	2	8	1	6	3	3	3	4	27	16	0	0	0	0
SPARCL1	0	0	0	2.65	0	0	0	0	0	0	0	0	1.68	0	0	0	0	0	0	0	2.29	1.81	0	2.03	1	0	0	0	0	0	0	0	0	0	0	0	1	0	0	2	1	1	1	0	0	0	0	0	3.15
SPP2	3.24	0	2.11	0	0	0	2.06	0	0	0	0	0	1.68	0	0	0	0	0	0	0	0	0	0	0	1	0	2	2	2	5	0	2	1	2	3	1	3	3	1	1	3	1	1	3	1	2.65	0	0	2.36
SSC5D	2.43	2.58	3.17	5.3	0	3.86	5.15	4.36	0	3.15	1.81	4.78	2.51	2.26	4.32	5.98	2.82	3.56	3.6	4.51	3.44	0	2.93	3.04	21	20	7	14	15	18	20	10	4	7	12	12	18	13	15	10	11	13	18	6	22	3.54	6.52	3.4	4.72
STOM	0	0	0	0	0	0	0	0	0	0	0	0	0	0	0	0	0	0	1.8	0	0	0	0	0	2	14	0	8	5	8	2	2	2	1	9	1	11	2	7	6	3	4	3	26	12	0	0	0	0
SVEP1	6.47	5.17	2.11	0	0	7.72	2.06	9.81	9.47	3.15	5.42	2.39	0	4.51	0	0	4.69	0	5.39	7.52	2.29	3.61	12.69	11.14	11	7	0	3	12	19	19	18	8	1	5	12	9	10	9	10	11	4	4	11	16	4.42	0	0	2.36
TFPI	0	0	0	0	0	0	2.06	0	0	0	0	0	0	0	0	0	0	0	0	0	0	0	0	0	1	1	1	1	1	2	1	1	2	1	1	2	1	2	1	1	1	1	0	1	1	0	0	0	0
TFRC	4.05	3.45	0	0	0	0	0	0	0	0	0	0	0	7.9	3.24	8.97	3.75	0	2.7	7.52	0	0	1.95	0	0	2	2	2	2	2	11	2	5	2	3	5	0	2	2	3	1	3	2	2	5	2.65	2.8	3.4	0
TGFBI	4.05	4.31	0	5.3	8.53	1.93	5.15	3.27	5.26	4.73	2.71	4.78	6.7	3.38	2.16	2.99	3.75	8.3	4.49	3.01	2.29	3.61	6.83	9.12	1	1	0	0	3	2	1	5	3	0	0	4	4	3	2	3	1	3	1	0	3	2.65	3.73	3.4	4.72
TGM3	0	2.58	0	0	1.89	0	9.27	2.18	0	4.73	1.81	2.39	4.19	0	2.16	5.98	0	2.37	0	0	2.29	6.33	0	3.04	0	0	0	0	0	0	0	0	0	0	0	0	0	2	0	0	0	0	0	0	0	4.42	3.73	5.67	0
THBS1	12.14	5.17	2.11	0	1.89	0	0	0	0	0	16.25	14.34	10.89	4.51	3.24	0	0	14.24	4.49	0	0	3.61	0	2.03	23	45	2	100	22	91	11	18	17	32	71	12	33	18	18	18	15	33	98	60	22	0	3.73	0	1.57
THBS4	9.71	14.65	8.44	13.26	12.32	14.47	9.27	17.44	7.36	11.03	7.22	9.56	7.54	10.16	12.95	11.96	16.89	11.86	9.89	12.03	14.89	7.23	14.64	17.22	5	9	4	6	6	11	9	14	10	7	7	5	11	10	5	5	6	11	10	11	9	13.27	2.8	9.08	11.02
TLN1	0	4.31	0	2.65	20.84	0	0	4.36	12.62	0	4.51	16.73	0	4.51	5.4	0	0	0	1.8	0	3.44	8.13	3.9	0	48	150	22	45	72	56	34	30	27	30	41	30	103	58	103	56	43	58	31	111	70	0	0	0	0
TNC	12.95	24.13	11.61	9.28	7.58	8.68	11.33	11.99	11.57	12.61	18.96	9.56	7.54	4.51	12.95	11.96	14.08	4.75	13.48	6.02	3.44	8.13	15.62	10.13	11	5	4	9	11	12	11	26	17	26	10	6	13	8	22	20	11	16	15	8	12	11.5	9.32	7.94	18.11
TNXB	4.86	3.45	2.11	0	2.84	0	0	0	2.1	0	3.61	2.39	5.03	0	0	0	7.51	3.56	3.6	0	4.58	3.61	1.95	8.1	2	0	0	1	0	1	0	2	4	1	0	0	0	0	0	2	1	8	1	4	4	0	1.86	0	4.72
TPM4	0	0	0	0	0	0	0	0	0	0	0	0	0	0	0	0	0	0	0	0	0	0	0	0	3	8	0	1	3	2	1	3	2	1	1	1	10	4	4	3	0	3	3	2	4	0	0	0	0
TTN	0	0	0	0	0	0	0	0	0	0	0	0	0	0	0	0	0	0	1.8	0	0	0	0	0	1	1	0	0	0	0	0	0	0	0	0	1	1	1	0	0	0	0	0	1	0	0	0	0	0
TTR	9.71	4.31	8.44	10.61	15.16	8.68	8.24	10.9	10.52	15.76	8.13	11.95	6.7	14.67	8.63	8.97	13.14	10.68	15.28	21.06	10.31	14.46	10.74	7.09	14	12	13	11	8	11	7	12	7	7	11	8	10	11	12	11	18	16	12	23	10	9.73	11.18	12.48	12.6
TUBA1B	0	0	0	0	0	0	0	0	0	0	0	0	0	0	0	0	0	0	0	0	0	0	0	0	4	20	4	2	11	11	4	2	5	4	5	8	20	10	7	16	7	8	5	19	11	0	0	0	0
TUBB1	0	1.72	0	0	1.89	0	0	0	0	0	1.81	2.39	0	0	0	0	0	0	0	0	0	0	0	0	3	34	5	7	15	10	3	4	6	6	9	9	33	13	14	20	10	13	6	36	19	0	0	0	0
VASP	0	0	0	0	1.89	0	0	0	0	0	0	0	0	0	0	0	0	0	0	0	0	0	0	0	0	4	0	0	1	0	0	0	0	0	0	0	1	1	1	0	0	0	0	0	0	0	0	0	0
VCAM1	0	0	0	0	0	0	0	0	0	0	0	0	0	0	0	0	0	0	0	0	0	0	0	0	0	0	1	0	0	1	0	0	1	0	0	2	0	1	0	0	1	1	0	0	1	1.77	0	0	0
VCAN	0	2.58	0	0	0	0	0	0	0	0	0	0	0	0	0	0	0	0	0	0	0	0	0	0	0	1	0	1	0	0	1	2	3	0	0	1	1	0	3	2	1	0	0	0	3	0	1.86	0	0
VCL	0	0	0	0	2.84	0	0	0	0	0	0	2.39	0	0	0	0	0	0	0	0	0	2.71	0	0	9	38	4	10	17	11	3	7	4	6	4	4	31	10	20	7	6	18	4	22	17	0	0	0	0
VCP	0	0	0	0	2.84	0	0	0	0	0	0	0	0	0	0	0	0	0	0	0	0	1.81	0	0	1	1	0	1	2	1	0	0	1	0	0	0	1	2	1	3	0	1	1	7	3	0	0	0	0
VTN	31.56	29.3	28.49	33.15	28.42	15.43	29.88	28.33	26.29	31.51	27.08	33.45	33.52	28.21	34.53	31.39	30.03	33.22	26.96	37.6	33.21	23.5	18.55	29.37	20	18	15	14	12	15	11	12	10	12	18	9	13	13	10	12	18	12	19	24	11	28.31	26.09	32.91	32.28
VWF	52.6	67.21	59.09	46.42	39.79	64.63	55.64	64.29	91.5	53.57	60.49	69.29	32.68	69.96	56.11	67.26	50.67	85.41	73.7	52.64	54.97	105.73	119.08	66.85	54	180	89	84	266	98	387	107	67	94	88	53	117	109	59	86	254	55	82	169	75	35.38	28.88	34.04	30.7
YWHAZ	0	1.72	0	0	0	0	0	0	0	0	2.71	0	0	0	0	0	0	0	0	0	0	0	0	0	4	13	4	3	10	7	6	4	4	4	5	1	15	8	13	8	6	5	5	9	11	0	0	0	0
[truncated: 24 more columns]

## Sheet: Clinical Data
	Disease	Sex	Age	Cohort	CSS	D4Z4	FSHD_COM	Six_min_m	Supine_sit_sec	TUG_sec	Gait_cm_sec	Ten_mwr_go_sec	Ascend_sec	Descend_sec	Sit _stand_sec	Pick_pencil_sec	DON_DOFF_coat_sec	Grip_hand_right_kg	Grip_hand_left_kg
F1	FSHD	Female	32	1	2	5	3	580	1.61	5.26	116	2.77	1.44	1.66	0.73	1.28	7.19	30.61	32.29
F2	FSHD	Female	23	1	2	6	2	675	1.12	7.84	123.7	2.55	1.3	1.03	0.51	0.84	5.15	30.13	23.49
F3	FSHD	Female	40	1	3	8	7	566.3	1.69	6.84	153.8	3.31	1.9		1.14	1.44	6.65	25.87	26.87
F4	FSHD	Female	48	1	3	7	15	609	1.63	6.09	184.5	3.68	2.07	1.69	1	1.39	9.01	33.24	30.64
F5	FSHD	Female	29	1	3	4	27	420.1	3.9	8.7	131.6	4.3	3.5	3.1	2	2.7	11	41.87	39.36
F6	FSHD	Female	56	1	4	6	12	540	1.65	5.92	158.23	3.84	2.16	1.8	1.37	1.72	10.46	31.31	27.09
F7	FSHD	Female	46	1	5	5	27	432.8	3.5	8.3	133.3	7.2	2.8	2.57	2.13	2.09	11	20.08	23.32
F8	FSHD	Female	64	1	6	8	17	422.8	1.69	9.53	115.2	5.91	3.21	2.57	1.31	1.95	10.47	27.71	26.87
F9	FSHD	Female	55	1	6	5		544.9	3.09	5.32		4.17	2.16	2.03	1.1	1.18	9.5	17.67	31
F10	FSHD	Female	63	1	7	7	36	180.8	2.95	20.15	56.2	18.57	8.58	8.76	1.41	3.96	9.51	13.97	22.66
F11	FSHD	Female	69	1	7	7	34	274.6	1.89	13.44	85.76	11.27	6.16	5.28	2.96	2.72	11.5	14.86	18.99
F12	FSHD	Male	62	1	3	7	12	570	5.04	6.1	142.85	4.07	2.4	1.9	1.2	1.8	10.9	41.3	46.72
F13	FSHD	Male	47	1	3	7	26	560	2.85	6.09	123.46	2.81	2.03	1.69	0.94	1.78	8.17	36.2	33.9
F14	FSHD	Male	42	1	3	8	30	364	3.06	8	105.9	4.47	2.1	2.69	1.56	1.38	10.85	20.77	21.23
F15	FSHD	Male	59	1	4	7	17	424.5	2.33	8.97	125	4.16	2.45	2.64	1.25	2.53	9.71	41.02	36.52
F16	FSHD	Male	36	1	6	7	16	450.4	3.26	6.9	143.27	3.12	2.83	2.74	1.17	1.75	13.44	65.65	68.77
F17	FSHD	Male	37	1	6	8	15	578	2.08	4.57	152.9	4.77	2.2	1.75		1.21	7.22	36.19	40.74
F18	FSHD	Male	58	1	6	5	29	419	2.6	7.98	138.1	9.4	2.71	2.76	1.41	1.56	18.28	41.6	36.71
F19	FSHD	Male	42	1	7	6	42	378	3.69	9.09	105.93	6.91	3.66	3.15	1.81	2.31	12.63	9.2	8.7
F20	FSHD	Male	49	1	8	5	58	166.4	8.68		52.97	17.39					24.5	40.28	26.19
F21	FSHD	Male	45	1	8	5	48	340	9.2	15.4	111.1	7.7	10.2	4.6	5.7		18.5	42.61	50.13
F22	FSHD	Male	72	1	8	9		228.9	16.4	24.9	64.9	11.4	11.4	7.4	8.5			25.6	31.46
F23	FSHD	Male	61	1	8	5	59	88	5.8		36.5	29.1	77.8	33.9			28	23.1	24.9
F24	FSHD	Male	52	1	9	8	63										27.39	22.59	20.79
H1	Healthy	Female	56	1
H2	Healthy	Female	25	1
H3	Healthy	Female	56	1
H4	Healthy	Female	23	1
H5	Healthy	Female	27	1
H6	Healthy	Female	73	1
H7	Healthy	Female	46	1
H8	Healthy	Female	76	1
H9	Healthy	Male	27	1
H10	Healthy	Male	31	1
H11	Healthy	Male	69	1
F25	FSHD	Female	54	2
F26	FSHD	Female	56	2
F27	FSHD	Female	21	2
F28	FSHD	Female	21	2
F29	FSHD	Female	65	2
F30	FSHD	Female	53	2
F31	FSHD	Female	72	2
F32	FSHD	Female	76	2
F33	FSHD	Female	13	2
F34	FSHD	Female	8	2
F35	FSHD	Female	8	2
F36	FSHD	Male	69	2
F37	FSHD	Male	65	2
F38	FSHD	Male	43	2
F39	FSHD	Male	40	2
F40	FSHD	Male	48	2
F41	FSHD	Male	64	2
F42	FSHD	Male	16	2
F43	FSHD	Male	79	2
F44	FSHD	Female	43	2
F45	FSHD	Male	71	2
H12	Healthy	Female	67	2
H13	Healthy	Female	56	2
H14	Healthy	Female	51	2
H15	Healthy	Female	42	2
H16	Healthy	Female	58	2
H17	Healthy	Female	36	2
H18	Healthy	Female	37	2
H19	Healthy	Female	20	2
H20	Healthy	Female	68	2
H21	Healthy	Female	68	2
H22	Healthy	Male	56	2
H23	Healthy	Male	68	2
H24	Healthy	Male	26	2
H25	Healthy	Male	42	2
H26	Healthy	Male	59	2
H27	Healthy	Male	37	2
H28	Healthy	Male	72	2
