# Supplementary material for: Plasma EV Proteomics Identifies ECM Remodeling and Inflammatory Proteins LUM and C7 as Candidate Biomarkers in FSHD
Source: Ann Clin Transl Neurol. 2026 May 20:10.1002/acn3.70435. Online ahead of print. doi: 10.1002/acn3.70435 (PMC13394447; doi:10.1002/acn3.70435)
Supplement: Supplementary file 10 — Table S2: Variable Importance in Projection (VIP) scores for each cohort. [file ACN3-9999-0-s012.xlsx]

## Sheet: VIP_Selected_Top15_Cohort1
Protein	VIP
COMP	2.39338
CLU	2.39301
VCAM1	2.17248
C9	2.16994
HLA-B	1.94176
FBLN1	1.91733
C7	1.78464
THBS4	1.69724
CNDP1	1.64093
SSC5D	1.6127
SERPINA7	1.47147
LUM	1.31879
C8G	1.00075
CFB	0.999977
TNC	0.426415

## Sheet: VIP_Selected_Top15_Cohort2
Protein	VIP
TNC	3.23339
C7	2.99962
CFB	2.81388
LUM	2.69622
C8G	2.54263
FBLN1	2.17229
C9	2.15715
THBS4	2.07027
SSC5D	1.96282
SERPINA7	1.92843
VCAM1	1.76825
CNDP1	1.75741
HLA-B	1.43527
COMP	1.23932
CLU	1.05908

## Sheet: VIP_Selected_Top15_Combined
Protein	VIP
C7	3.1
C9	2.77475
FBLN1	2.66347
CFB	2.48868
THBS4	2.45455
LUM	2.38898
SSC5D	2.32858
CLU	2.24081
SERPINA7	2.18697
FGG	2.17917
CNDP1	2.15935
IGKV2-30	2.15727
HLA-A	2.14791
FCN2	2.13213
PLG	2.09527
