# Supplementary material for: Plasma EV Proteomics Identifies ECM Remodeling and Inflammatory Proteins LUM and C7 as Candidate Biomarkers in FSHD
Source: Ann Clin Transl Neurol. 2026 May 20:10.1002/acn3.70435. Online ahead of print. doi: 10.1002/acn3.70435 (PMC13394447; doi:10.1002/acn3.70435)
Supplement: Supplementary file 11 — Table S3: Differential protein abundance analysis between FSHD1 patients and healthy controls in each cohort. [file ACN3-9999-0-s009.xlsx]

## Sheet: DE_Cohort_1
baseMean	log2FoldChange	lfcSE	stat	pvalue	padj	Protein
13.954	-0.64792	0.195611	-3.3123	0.000925338	0.185068	C4BPB
624.622	0.251579	0.0819155	3.0712	0.00213201	0.213201	FGG
48.1277	-0.355602	0.122662	-2.89904	0.00374305	0.249537	CLU
27.9986	-0.435906	0.162241	-2.68679	0.0072143	0.360715	PRG4
6.1919	-0.704661	0.286563	-2.45901	0.013932	0.557281	GPLD1
4.57954	-0.727987	0.340997	-2.13488	0.0327711	0.586804	APOC2
10.7838	-0.462253	0.253056	-1.82669	0.0677467	0.586804	APOC4
91.2078	-0.23815	0.148142	-1.60758	0.107927	0.586804	APOE
23.2329	-0.37708	0.230537	-1.63566	0.10191	0.586804	C1QB
344.48	-0.11252	0.0705972	-1.59383	0.110974	0.586804	C3
135.34	-0.182486	0.109292	-1.66972	0.0949757	0.586804	C4A
134.447	-0.179118	0.109039	-1.64269	0.100447	0.586804	C4B
7.38683	0.475576	0.256156	1.85659	0.0633698	0.586804	C9
2.44981	0.80616	0.438441	1.8387	0.06596	0.586804	CLEC3B
2.96036	-1.035	0.478506	-2.16298	0.0305427	0.586804	CNDP1
16.4292	0.389269	0.18391	2.11663	0.0342914	0.586804	COMP
24.2759	0.231828	0.136486	1.69855	0.0894043	0.586804	CPN2
25.9733	0.301236	0.136784	2.20227	0.0276461	0.586804	F13B
11.097	0.341735	0.20373	1.67739	0.0934666	0.586804	FBLN1
17.592	-0.310319	0.179121	-1.73245	0.0831933	0.586804	FCN2
944.7	0.156952	0.0981601	1.59894	0.109833	0.586804	FGB
5.87981	0.474551	0.286382	1.65705	0.0975088	0.586804	HGFAC
1.4948	-1.56775	0.854053	-1.83566	0.0664084	0.586804	HLA-A
352.058	-0.421724	0.248642	-1.69611	0.0898655	0.586804	HP
204.44	-0.32827	0.152518	-2.15234	0.0313708	0.586804	HPR
68.3754	0.173455	0.106471	1.62913	0.103286	0.586804	IGHG3
4.68401	0.758443	0.390338	1.94304	0.0520111	0.586804	IGHV3-64D
22.5022	0.324255	0.203739	1.59152	0.111493	0.586804	IGHV3-7
8.47688	0.360561	0.22578	1.59696	0.110275	0.586804	IGLV1-51
79.5923	-0.199147	0.0912065	-2.18348	0.0290008	0.586804	ITIH2
1.88414	-1.31167	0.643144	-2.03947	0.0414035	0.586804	LAMB1
58.7161	-0.261873	0.147789	-1.77194	0.0764039	0.586804	LGALS3BP
63.838	-0.701644	0.43821	-1.60116	0.109342	0.586804	LPA
2.28537	0.836312	0.499189	1.67534	0.0938674	0.586804	LUM
16.1805	1.19619	0.584366	2.04699	0.0406591	0.586804	MBL2
27.9736	0.231555	0.123795	1.87048	0.0614178	0.586804	PLG
134.14	-0.170968	0.0955107	-1.79004	0.0734474	0.586804	PROS1
3.62852	-0.577135	0.328672	-1.75596	0.0790957	0.586804	SSC5D
13.332	0.308058	0.199526	1.54395	0.122601	0.628724	C7
0.711252	-2.8975	1.96575	-1.47399	0.140484	0.669446	IGLV2-23
6.96519	0.42245	0.28478	1.48343	0.137961	0.669446	IGLV8-61
3.96668	0.519549	0.352566	1.47362	0.140584	0.669446	TGFBI
7.86013	-0.435631	0.301913	-1.4429	0.149048	0.693249	APOC3
127.493	-0.746942	0.526731	-1.41807	0.15617	0.694091	PZP
10.9319	0.304154	0.21288	1.42876	0.153075	0.694091	THBS4
8.44376	1.25618	0.904318	1.38909	0.164806	0.708451	DSP
3.15839	-0.471599	0.344268	-1.36986	0.170732	0.708451	ORM1
97.283	0.134143	0.0985749	1.36082	0.17357	0.708451	P0DOX5
8.95404	0.32103	0.234324	1.37003	0.170679	0.708451	PLA2G7
16.0949	0.224246	0.168672	1.32948	0.18369	0.73476	C6
7.06767	0.398925	0.32209	1.23855	0.215512	0.752551	ADIPOQ
11.1581	-0.256392	0.201497	-1.27243	0.203219	0.752551	AGT
10.6064	-0.260361	0.201007	-1.29528	0.195224	0.752551	ATRN
16.0373	-0.218157	0.175341	-1.24419	0.213431	0.752551	C1QC
7.33536	0.293606	0.237767	1.23485	0.216887	0.752551	C8B
3.36016	-0.982198	0.796243	-1.23354	0.217374	0.752551	IGHV1-8
4.50174	-0.358597	0.291253	-1.23122	0.21824	0.752551	MASP2
80.1336	0.146954	0.116429	1.26218	0.206884	0.752551	P0DOX7
2835.27	0.188669	0.154655	1.21993	0.222491	0.754208	APOB
218.207	-0.240076	0.200916	-1.19491	0.232124	0.773746	FN1
18.1505	0.18237	0.154034	1.18396	0.236428	0.775173	KNG1
3.8483	-0.721496	0.623498	-1.15718	0.247201	0.787109	IGHV1-2
13.4307	-0.216784	0.187632	-1.15537	0.247939	0.787109	SAA4
6.43954	0.3172	0.296273	1.07063	0.284334	0.82198	ADAMTS13
3.47898	0.378911	0.356389	1.0632	0.287693	0.82198	AHSG
2.25811	-0.7193	0.665956	-1.0801	0.280097	0.82198	C1QA
24.8322	0.147148	0.131832	1.11618	0.264345	0.82198	F2
714.944	0.102586	0.0959523	1.06914	0.285008	0.82198	FGA
20.9412	0.17508	0.158397	1.10533	0.269019	0.82198	IGHV3-74
4.79588	0.741163	0.678388	1.09253	0.274598	0.82198	JUP
21.7669	-0.13018	0.132047	-0.985854	0.324205	0.839412	AMBP
45.108	0.163742	0.161871	1.01156	0.311751	0.839412	C1R
2.73649	-0.557878	0.560358	-0.995575	0.319456	0.839412	C2
7.45793	-0.262999	0.263755	-0.997135	0.318699	0.839412	CFI
9.87676	0.199945	0.202559	0.987096	0.323595	0.839412	GC
97.9134	-0.207839	0.206701	-1.0055	0.314655	0.839412	IGHA1
5.9335	-1.193	1.21806	-0.979424	0.327371	0.839412	IGHV4-28
8.33697	0.239984	0.240803	0.996599	0.318959	0.839412	ITIH3
61.9449	-0.110707	0.11455	-0.966456	0.333816	0.845104	ITIH1
3.26206	0.475185	0.510112	0.93153	0.35158	0.871597	ANGPTL6
64.2653	0.106074	0.122732	0.864277	0.387436	0.871597	CD5L
6.43658	-1.26994	1.46697	-0.86569	0.38666	0.871597	CFHR1
6.87938	-0.253697	0.2938	-0.863503	0.387861	0.871597	COL6A3
2.71049	-0.337351	0.389528	-0.866051	0.386462	0.871597	F10
9.84393	0.195529	0.215099	0.909019	0.36334	0.871597	IGKV3-15
13.4287	0.179033	0.195347	0.916487	0.359411	0.871597	IGLV1-47
3.83795	-0.307116	0.349825	-0.877914	0.379991	0.871597	IGLV3-19
11.1189	-0.163859	0.184495	-0.888148	0.374461	0.871597	TTR
28.3735	0.108641	0.119966	0.905602	0.365147	0.871597	VTN
48.3655	0.123562	0.144545	0.854835	0.392642	0.872539	P0DOX2
8.60808	0.171174	0.213821	0.800551	0.423392	0.875488	A1BG
3.28906	0.651777	0.933728	0.698038	0.485154	0.875488	ANPEP
8.92893	-0.163106	0.227979	-0.715443	0.474335	0.875488	APOA2
19.0917	0.16323	0.229848	0.710165	0.477602	0.875488	APOA4
5.00459	-0.264166	0.3494	-0.756056	0.449615	0.875488	APOC1
27.0809	0.139814	0.173505	0.805818	0.420348	0.875488	APOL1
2.17214	0.414617	0.524979	0.789778	0.429658	0.875488	C8G
4.08689	-0.24532	0.346865	-0.70725	0.479411	0.875488	CAMP
14.3588	0.122493	0.183059	0.669141	0.503405	0.875488	CFB
3.48637	-0.240991	0.327066	-0.736828	0.461227	0.875488	COLEC11
4.21008	0.266599	0.392546	0.679153	0.497041	0.875488	ECM1
17.9641	0.138606	0.179826	0.770778	0.440839	0.875488	F5
14.1057	0.112918	0.165202	0.683513	0.494283	0.875488	HRG
49.9594	0.324301	0.467881	0.693127	0.48823	0.875488	IGHG4
8.62051	0.158123	0.221672	0.713318	0.475649	0.875488	IGHV3-72
19.5469	0.19731	0.238436	0.827518	0.407943	0.875488	IGHV5-51
4.7451	0.198795	0.287157	0.692286	0.488758	0.875488	IGKV4-1
7.42624	0.210625	0.313263	0.672358	0.501356	0.875488	IGLV3-9
28.9996	0.0883048	0.120127	0.735094	0.462283	0.875488	ITIH4
2.62869	-0.435106	0.535312	-0.812809	0.416328	0.875488	LAMA2
6.10472	-0.181355	0.244147	-0.742811	0.457596	0.875488	ORM2
2.56409	-0.410291	0.498659	-0.822788	0.410628	0.875488	PCSK9
11.2518	0.138967	0.195322	0.711478	0.476788	0.875488	SERPIND1
3.57562	0.816755	1.00468	0.812949	0.416247	0.875488	THBS1
66.2631	-0.154563	0.194901	-0.793035	0.427757	0.875488	VWF
4.17981	0.326907	0.500509	0.653148	0.513661	0.885622	DBH
1.62176	-0.493604	0.827911	-0.596205	0.551038	0.933963	C1RL
371.355	0.0954117	0.159619	0.597746	0.550009	0.933963	IGHM
1412.98	0.0413199	0.123626	0.334234	0.738203	0.940768	A2M
2.51517	0.150476	0.43265	0.3478	0.72799	0.940768	ABI3BP
9.69717	0.130135	0.2451	0.530944	0.595457	0.940768	ACTB
4.33238	0.102744	0.306747	0.334947	0.737665	0.940768	APCS
31.0727	0.047891	0.138845	0.344923	0.730152	0.940768	APOD
6.66621	0.0802297	0.245542	0.326746	0.74386	0.940768	BCHE
4.41381	-0.15201	0.301027	-0.504972	0.613578	0.940768	C8A
228.15	-0.0244421	0.0587823	-0.415806	0.677552	0.940768	CFH
3.86375	-0.162926	0.307365	-0.530074	0.596061	0.940768	COL6A1
57.5875	-0.0430605	0.115976	-0.371289	0.710423	0.940768	CP
11.4569	-0.0794812	0.192278	-0.413367	0.679338	0.940768	CPN1
4.9643	0.19045	0.353567	0.538654	0.590126	0.940768	FBN1
3.78091	-0.140112	0.395673	-0.35411	0.723256	0.940768	FCN1
3.59343	-0.135349	0.330683	-0.4093	0.68232	0.940768	GP1BA
2.42168	0.317422	0.647334	0.490353	0.623884	0.940768	HMCN1
20.907	0.0477087	0.136276	0.35009	0.726271	0.940768	HPX
4.58013	-0.117594	0.296577	-0.396504	0.691733	0.940768	HSPA5
2.99776	0.127021	0.402994	0.315194	0.752615	0.940768	IGHV2-70D
6.57716	-0.190319	0.401944	-0.473495	0.63586	0.940768	IGHV3-15
17.9192	-0.102822	0.258256	-0.398141	0.690526	0.940768	IGHV3-23
3.20837	-0.22631	0.699024	-0.323751	0.746126	0.940768	IGHV3-64
13.9966	-0.356204	0.777706	-0.458019	0.646939	0.940768	IGHV3-9
6.80482	-0.109877	0.25614	-0.428972	0.667943	0.940768	IGHV6-1
2.59315	0.205939	0.402232	0.511991	0.608658	0.940768	IGKV1-16
4.66639	-0.179008	0.38131	-0.469456	0.638743	0.940768	IGKV1-27
6.13413	0.200032	0.553938	0.361108	0.718018	0.940768	IGKV1-5
3.39317	-0.648152	1.88288	-0.344234	0.73067	0.940768	IGKV2-30
18.3483	-0.0555109	0.160415	-0.346046	0.729308	0.940768	IGKV3-20
4.2035	0.332307	0.856164	0.388134	0.697917	0.940768	IGKV3-7
57.1608	0.0531301	0.117646	0.451608	0.651551	0.940768	IGLC2
3.16212	0.217383	0.468512	0.463986	0.642658	0.940768	IGLV1-40
2.43882	-0.22001	0.472983	-0.465154	0.641821	0.940768	ITGB1
25.6415	-0.100265	0.181476	-0.5525	0.580606	0.940768	JCHAIN
14.797	-0.0894645	0.209284	-0.427479	0.669031	0.940768	KLKB1
21.0638	-0.0613211	0.138479	-0.44282	0.657896	0.940768	MASP1
12.4487	0.0811417	0.254896	0.318333	0.750232	0.940768	P0DOX3
7.35307	0.138017	0.244507	0.56447	0.572434	0.940768	PGLYRP2
14.2996	-0.0840199	0.188958	-0.444649	0.656573	0.940768	PIGR
2.40797	0.268095	0.467156	0.573889	0.566043	0.940768	PLXDC2
12.5155	-0.0612771	0.182678	-0.335438	0.737295	0.940768	PON1
2.16214	-0.262999	0.550815	-0.477472	0.633026	0.940768	RAP1B
8.08389	0.0719703	0.216514	0.332405	0.739583	0.940768	SERPINF2
161.091	0.0365276	0.122741	0.2976	0.766009	0.951564	APOA1
11.2368	0.0693371	0.238458	0.290774	0.771225	0.952129	TNC
11.0038	0.315285	1.13542	0.277681	0.781257	0.95311	HBD
6.05731	0.158421	0.575019	0.275506	0.782928	0.95311	HRNR
2.3237	0.201881	0.74468	0.271098	0.786316	0.95311	TNXB
11.5396	0.0479449	0.183615	0.261116	0.794003	0.95663	APOH
4.27702	0.150597	0.599966	0.25101	0.801807	0.960247	SVEP1
12.7871	0.0539257	0.227164	0.237387	0.812356	0.967091	PCYOX1
16.2245	-0.029947	0.151237	-0.198014	0.843034	0.970638	APOM
3.56962	0.176016	0.861753	0.204253	0.838156	0.970638	DSG1
5.56762	-0.0610325	0.276854	-0.22045	0.825521	0.970638	F12
12.217	-0.0416451	0.206211	-0.201954	0.839953	0.970638	F13A1
8.21323	0.158299	0.719574	0.21999	0.825879	0.970638	IGLV3-21
3.95104	0.209498	1.06779	0.196198	0.844455	0.970638	TLN1
6.6346	-0.0406062	0.238023	-0.170598	0.86454	0.976494	AFM
361.056	-0.0113428	0.0708855	-0.160016	0.872868	0.976494	C4BPA
132.303	-0.0162297	0.0985151	-0.164743	0.869146	0.976494	FCGBP
5.95444	-0.0478283	0.301513	-0.158628	0.873962	0.976494	IGLV7-43
25.9831	-0.022143	0.122041	-0.181439	0.856023	0.976494	SERPING1
30.1949	0.0199092	0.137497	0.144797	0.884871	0.98319	FCN3
16.4965	0.0212432	0.153314	0.13856	0.889798	0.983202	CFP
5.37551	0.0431379	0.341832	0.126196	0.899577	0.988546	RELN
18.776	0.00847445	0.141756	0.0597818	0.952329	0.993967	C1S
2.11537	0.0572266	0.678967	0.0842848	0.93283	0.993967	HSPG2
7.18462	-0.0170083	0.228859	-0.0743176	0.940758	0.993967	IGFALS
66.7421	-0.0029499	0.139022	-0.021219	0.983071	0.993967	IGHG2
11.2098	0.00441187	0.319913	0.0137908	0.988997	0.993967	IGHV3-13
4.79817	0.127968	1.43021	0.089475	0.928704	0.993967	IGHV3-43
5.88261	0.00407766	0.247166	0.0164976	0.986837	0.993967	IGHV3-49
5.63014	-0.00672905	0.267506	-0.0251548	0.979932	0.993967	IGKV1-12
6.53548	-0.055131	1.30936	-0.0421053	0.966415	0.993967	IGKV2D-29
3.60517	0.0410812	0.475205	0.0864494	0.931109	0.993967	IGLV5-45
4.0513	-0.0187761	0.348847	-0.0538234	0.957076	0.993967	IGLV6-57
15.0096	0.0121528	0.219204	0.0554406	0.955787	0.993967	LRP1
45.32	-0.00648404	0.191633	-0.0338357	0.973008	0.993967	P0DOX8
44.8951	0.00492157	0.0988733	0.0497765	0.9603	0.993967	SERPINA1
5.26155	0.0253854	0.27096	0.0936868	0.925358	0.993967	SERPINA3
5.62866	0.0213706	0.264788	0.0807084	0.935674	0.993967	SERPINA4
2.40538	0.0151664	0.822989	0.0184285	0.985297	0.993967	TGM3
4.1974	0.00263983	0.359441	0.00734428	0.99414	0.99414	PRDX2

## Sheet: DE_Cohort_2
baseMean	log2FoldChange	lfcSE	stat	pvalue	padj	Protein
2.16985	2.88706	0.783743	3.68367	0.000229896	0.0267829	ANPEP
9.96523	1.00375	0.265359	3.78261	0.000155194	0.0267829	TNC
6.15681	0.835519	0.25719	3.24865	0.00115955	0.090058	C7
15.7116	0.551331	0.180274	3.05829	0.00222607	0.103735	CFB
7.19757	1.09249	0.355736	3.07106	0.00213298	0.103735	SVEP1
2.84986	0.944247	0.363253	2.59942	0.00933817	0.362632	LUM
8.41744	0.520764	0.205952	2.52857	0.0114528	0.381214	C9
2.09608	-1.4801	0.629445	-2.35144	0.0187007	0.544658	CNDP1
7.39373	0.499121	0.216816	2.30204	0.0213327	0.55228	FBLN1
26.2017	-0.269745	0.121307	-2.22366	0.0261716	0.609798	APOA2
43.338	-0.293652	0.139008	-2.11248	0.034645	0.733844	APOD
2.67583	0.671746	0.329331	2.03973	0.0413773	0.741608	C8G
66.3198	0.265563	0.128657	2.06412	0.0390062	0.741608	SERPINA1
7.15333	0.437505	0.218066	2.0063	0.0448247	0.74601	THBS4
3.1596	0.791185	0.405336	1.95192	0.0509471	0.791379	RELN
42.6561	-0.295725	0.184321	-1.6044	0.108626	0.877343	APOL1
2.26752	-1.00876	0.555574	-1.81571	0.0694141	0.877343	APP
3.39768	0.554183	0.350539	1.58095	0.11389	0.877343	AZGP1
4.06707	-0.400387	0.255328	-1.56813	0.116852	0.877343	BCHE
11.7634	-0.376156	0.260821	-1.4422	0.149246	0.877343	C1QA
2.42005	0.642579	0.387405	1.65867	0.0971815	0.877343	C2
12.3508	0.311411	0.178315	1.74641	0.0807405	0.877343	C6
93.7184	-0.237374	0.163223	-1.45429	0.145865	0.877343	CD5L
137.164	0.195859	0.114888	1.70478	0.0882352	0.877343	FCGBP
11.4722	0.447581	0.305971	1.46283	0.143515	0.877343	GC
58.0286	-0.426173	0.257274	-1.65649	0.0976217	0.877343	HBD
22.3402	0.257146	0.172427	1.49133	0.135874	0.877343	HPX
2.29285	-0.525256	0.368802	-1.42422	0.154382	0.877343	IGHV2-5
3.60439	-0.644747	0.369913	-1.74297	0.0813389	0.877343	IGHV2-70D
13.6043	-0.280826	0.188537	-1.4895	0.136356	0.877343	IGHV3-15
4.03844	-0.526386	0.337487	-1.55972	0.118825	0.877343	IGHV6-1
10.0105	-0.314018	0.170065	-1.84646	0.0648252	0.877343	IGKV2-30
3.90122	0.717208	0.414413	1.73066	0.0835126	0.877343	IGLV6-57
2.21773	-0.539295	0.355723	-1.51605	0.129506	0.877343	IGLV9-49
9.08697	0.42286	0.23497	1.79964	0.0719178	0.877343	ITIH3
20.8998	0.21149	0.140522	1.50503	0.132316	0.877343	KNG1
11.5659	-0.284137	0.199463	-1.42451	0.1543	0.877343	PCYOX1
25.3192	-0.164819	0.114936	-1.43401	0.151568	0.877343	PON1
15.7135	0.216081	0.147812	1.46187	0.143778	0.877343	SERPINA3
14.8711	-0.260851	0.16052	-1.62503	0.104155	0.877343	SSC5D
1.74304	-0.938529	0.616682	-1.5219	0.128034	0.877343	VCP
5.54995	0.399827	0.284334	1.40619	0.159669	0.885782	C8B
9.30512	-0.618889	0.45611	-1.35689	0.174817	0.925737	GPLD1
696.3	-0.177457	0.130039	-1.36465	0.172363	0.925737	P0DOX6
3.0707	0.572553	0.449784	1.27295	0.203036	0.934319	CAP1
11.5025	-0.227508	0.176161	-1.29148	0.196539	0.934319	FCN2
919.909	0.0943035	0.0785488	1.20057	0.229917	0.934319	FGG
903.755	-0.164655	0.137486	-1.19762	0.231066	0.934319	IGHM
63.3869	-0.233991	0.191787	-1.22006	0.222443	0.934319	IGHV3-23
59.7809	-0.240676	0.187552	-1.28325	0.199403	0.934319	IGHV3-30-3
52.1663	-0.232655	0.192664	-1.20757	0.227213	0.934319	IGHV3-74
9.44427	-0.422358	0.348937	-1.21041	0.22612	0.934319	IGHV4-28
22.9582	0.200069	0.151228	1.32297	0.185846	0.934319	ITIH4
47.9875	-0.169645	0.139619	-1.21505	0.224346	0.934319	JCHAIN
4.85795	0.318169	0.252401	1.26057	0.207464	0.934319	ORM1
20.6587	0.23901	0.200219	1.19375	0.232577	0.934319	PIGR
18.1222	0.246118	0.185891	1.32399	0.185505	0.934319	PLG
4.92884	-0.311316	0.250269	-1.24393	0.213526	0.934319	PRDX2
4.22351	0.396074	0.343408	1.15336	0.248762	0.937798	CD36
2.96318	0.379928	0.326569	1.16339	0.24467	0.937798	COL6A1
14.1298	-0.352235	0.304317	-1.15746	0.247084	0.937798	P0DOX3
30.2202	0.145042	0.125963	1.15146	0.249543	0.937798	SERPING1
7.7299	0.231639	0.207336	1.11722	0.263901	0.945983	IGHV1-18
2.02889	-0.559219	0.492533	-1.13539	0.25621	0.945983	PCSK9
8.03411	-0.519917	0.464232	-1.11995	0.262735	0.945983	SLC4A1
3.15165	0.380082	0.343589	1.10621	0.268635	0.948362	C8A
2.59803	0.666206	0.620549	1.07358	0.283013	0.984209	IGHV3-64
5.49958	0.227237	0.238193	0.954002	0.340083	0.985547	AFM
5.6674	0.279077	0.285378	0.977922	0.328113	0.985547	AHSG
32.0587	0.103728	0.104224	0.99524	0.319619	0.985547	AMBP
167.323	-0.0942987	0.105679	-0.892316	0.372224	0.985547	APOA1
50.006	-0.120649	0.135061	-0.893295	0.371699	0.985547	CLU
7.83483	-0.214675	0.207461	-1.03477	0.300776	0.985547	COMP
7.55311	0.206341	0.228473	0.903131	0.366456	0.985547	IGFALS
4.1746	-0.236015	0.256329	-0.92075	0.357181	0.985547	IGHV1-46
9.15154	-0.312947	0.324021	-0.965824	0.334132	0.985547	IGKV1-12
2.89292	-0.364892	0.403636	-0.904011	0.365989	0.985547	IGLV4-69
6.58769	-0.223767	0.213971	-1.04578	0.295663	0.985547	IGLV7-43
2.29675	-0.884818	0.942175	-0.939123	0.347668	0.985547	LTBP1
9.29515	-0.478997	0.526122	-0.91043	0.362596	0.985547	MMRN1
7.78428	-0.214031	0.214802	-0.996408	0.319052	0.985547	ORM2
78.1858	-0.10616	0.111562	-0.951579	0.34131	0.985547	P0DOX2
84.9663	-0.0835566	0.0872236	-0.957958	0.338084	0.985547	P0DOX8
6.57675	-0.221231	0.236598	-0.935049	0.349763	0.985547	PLA2G7
7.03405	-0.396637	0.422718	-0.938302	0.348089	0.985547	STOM
40.0449	-0.366269	0.373272	-0.981238	0.326475	0.985547	THBS1
10.8802	0.166435	0.173959	0.95675	0.338694	0.985547	TTR
113.818	0.275905	0.287547	0.959515	0.337299	0.985547	VWF
7.33018	0.158525	0.235349	0.673574	0.500582	0.999443	A1BG
2021.49	0.0209898	0.102346	0.205086	0.837505	0.999443	A2M
1.8566	-0.320093	0.395545	-0.809244	0.418375	0.999443	ABI3BP
28.9131	0.127202	0.290236	0.43827	0.661191	0.999443	ACTB
3.19165	-0.0645217	0.818263	-0.0788521	0.93715	0.999443	ACTN1
7.26321	0.0405614	0.265574	0.152731	0.878611	0.999443	ADIPOQ
12.496	-0.107166	0.161404	-0.663965	0.506713	0.999443	AGT
4.2032	0.157436	0.319635	0.492548	0.622332	0.999443	ANGPTL6
8.19654	0.000125621	0.179962	0.000698043	0.999443	0.999443	APCS
2.75353	-0.245297	0.371295	-0.660653	0.508835	0.999443	APMAP
32.054	0.0528287	0.13434	0.393247	0.694137	0.999443	APOA4
3206.02	-0.0588952	0.114681	-0.513556	0.607563	0.999443	APOB
59.8105	0.0630418	0.22286	0.282876	0.777272	0.999443	APOC1
53.8072	0.0937717	0.207661	0.45156	0.651586	0.999443	APOC2
67.6093	-0.0224899	0.187131	-0.120183	0.904339	0.999443	APOC3
30.6997	0.115951	0.25404	0.456429	0.648081	0.999443	APOC4
250.582	0.0952399	0.198018	0.480965	0.630541	0.999443	APOE
15.687	0.0970137	0.16239	0.59741	0.550233	0.999443	APOH
11.0293	-0.0957957	0.197714	-0.484516	0.62802	0.999443	APOM
8.50457	-0.0776782	0.189598	-0.409701	0.682025	0.999443	ATRN
171.869	0.0144982	0.0966311	0.150037	0.880735	0.999443	C1QB
55.6867	0.010689	0.113986	0.093774	0.925289	0.999443	C1QC
104.169	-0.0852516	0.101869	-0.836872	0.402665	0.999443	C1R
10.6287	0.228816	0.373449	0.612711	0.540067	0.999443	C1RL
92.294	-0.0602921	0.350178	-0.172176	0.863299	0.999443	C1S
308.968	-0.0175646	0.104357	-0.168312	0.866338	0.999443	C3
141.304	-0.0456775	0.211098	-0.216381	0.828691	0.999443	C4A
145.187	0.0182237	0.112674	0.161739	0.871512	0.999443	C4B
464.064	0.00339024	0.0975739	0.0347454	0.972283	0.999443	C4BPA
52.0505	-0.0379717	0.17621	-0.215491	0.829384	0.999443	C4BPB
4.50847	-0.0149201	0.26566	-0.0561625	0.955212	0.999443	CAMP
2.3192	0.147462	0.346203	0.42594	0.670152	0.999443	CD9
251.137	0.0312305	0.079113	0.394758	0.693021	0.999443	CFH
33.0636	0.0724667	0.145137	0.499299	0.617569	0.999443	CFHR1
4.42983	0.23019	0.365928	0.629058	0.529311	0.999443	CFHR4
4.71703	0.17103	0.320842	0.533067	0.593987	0.999443	CFI
7.71218	-0.107976	0.196704	-0.548926	0.583056	0.999443	CFP
3.33239	0.331096	0.512584	0.645935	0.518322	0.999443	COL6A3
6.50119	-0.0222081	0.215766	-0.102927	0.918021	0.999443	COLEC11
35.5338	0.106343	0.149725	0.710256	0.477545	0.999443	CP
7.58485	-0.0219642	0.189987	-0.115609	0.907962	0.999443	CPN1
18.0886	0.0655121	0.131623	0.497727	0.618677	0.999443	CPN2
2.39186	0.276392	0.424179	0.651591	0.514665	0.999443	F12
22.5768	0.0251221	0.126492	0.198606	0.842571	0.999443	F13A1
32.5806	0.0333848	0.112773	0.296036	0.767203	0.999443	F13B
27.4582	0.00313989	0.176861	0.0177534	0.985836	0.999443	F2
45.7756	-0.0335924	0.147513	-0.227725	0.81986	0.999443	F5
23.5802	-0.0266466	0.168201	-0.158421	0.874125	0.999443	FCN3
11.5776	0.0888101	0.38509	0.230621	0.817609	0.999443	FERMT3
1044.07	0.0492323	0.091957	0.535384	0.592384	0.999443	FGA
1733.06	0.0702322	0.0805145	0.872293	0.383049	0.999443	FGB
71.836	-0.064557	0.296328	-0.217857	0.827541	0.999443	FLNA
348.815	0.0861513	0.227555	0.378595	0.704989	0.999443	FN1
4.93646	0.0821139	0.374515	0.219254	0.826452	0.999443	GAPDH
7.93201	0.0809338	0.223272	0.362489	0.716987	0.999443	GP1BA
2.02738	0.160839	0.532736	0.301912	0.762719	0.999443	GP9
5.57307	-0.600931	0.785187	-0.765335	0.444072	0.999443	HBG1
1.96268	-0.304403	0.419384	-0.725832	0.467941	0.999443	HLA-A
634.479	-0.00370996	0.17898	-0.0207284	0.983462	0.999443	HP
349.437	-0.0578323	0.13704	-0.422011	0.673017	0.999443	HPR
10.7325	-0.0100975	0.23874	-0.0422951	0.966263	0.999443	HRG
5.01587	0.0627583	0.242751	0.258529	0.795998	0.999443	HSPA5
233.562	0.00122027	0.127025	0.0096065	0.992335	0.999443	IGHA1
135.743	0.0990872	0.14122	0.701651	0.482897	0.999443	IGHG2
115.719	0.0842943	0.129767	0.649583	0.515961	0.999443	IGHG3
83.0159	0.115751	0.218034	0.530886	0.595497	0.999443	IGHG4
6.45574	0.145677	0.229457	0.634878	0.525508	0.999443	IGHV1-2
5.09219	0.0195114	0.351741	0.0554709	0.955763	0.999443	IGHV1-3
5.46128	0.168052	0.251894	0.667153	0.504674	0.999443	IGHV1-8
33.9561	-0.00220875	0.29455	-0.00749871	0.994017	0.999443	IGHV3-13
30.9855	0.0848397	0.594329	0.142749	0.886489	0.999443	IGHV3-20
5.46765	0.280148	0.404282	0.692951	0.48834	0.999443	IGHV3-38
36.2479	0.0553119	0.261574	0.211458	0.83253	0.999443	IGHV3-43
9.8152	-0.133998	0.202068	-0.663133	0.507245	0.999443	IGHV3-49
7.32813	-0.165348	0.233544	-0.707994	0.478949	0.999443	IGHV3-64D
42.4742	-0.0195652	0.245397	-0.0797288	0.936453	0.999443	IGHV3-7
16.506	-0.125077	0.152126	-0.822194	0.410967	0.999443	IGHV3-72
43.6628	0.0572455	0.237836	0.240693	0.809793	0.999443	IGHV3-9
28.0731	0.077573	0.254216	0.305146	0.760255	0.999443	IGHV5-51
4.73387	-0.186277	0.258356	-0.721009	0.470904	0.999443	IGKV1-16
7.18948	-0.0627451	0.208577	-0.300825	0.763548	0.999443	IGKV1-17
8.92959	0.144345	0.241728	0.597137	0.550416	0.999443	IGKV1-27
8.53864	-0.0776181	0.184288	-0.421179	0.673625	0.999443	IGKV1-5
8.2792	0.127088	0.233667	0.543887	0.586519	0.999443	IGKV1-8
3.94282	0.0778458	0.277407	0.280619	0.779002	0.999443	IGKV1D-16
7.27963	0.0424194	0.295295	0.143651	0.885776	0.999443	IGKV2D-29
14.9434	-0.0965302	0.183844	-0.525067	0.599536	0.999443	IGKV3-15
39.8104	-0.0755867	0.221508	-0.341236	0.732926	0.999443	IGKV3-20
3.82707	-0.255578	0.352211	-0.725639	0.46806	0.999443	IGKV3-7
31.4019	-0.193258	0.227248	-0.850426	0.395088	0.999443	IGKV3D-20
19.4604	-0.0367138	0.163553	-0.224477	0.822386	0.999443	IGKV4-1
101.702	-0.0717	0.0893644	-0.802333	0.42236	0.999443	IGLC2
17.0781	-0.49012	1.49329	-0.328215	0.742749	0.999443	IGLC7
3.85194	-0.16118	0.476678	-0.338131	0.735264	0.999443	IGLV10-54
6.24675	0.00094105	0.240813	0.0039078	0.996882	0.999443	IGLV1-40
16.5896	0.141315	0.212451	0.665168	0.505943	0.999443	IGLV1-47
16.1476	0.101085	0.197838	0.510945	0.60939	0.999443	IGLV1-51
6.7787	-0.0617649	0.21268	-0.290412	0.771501	0.999443	IGLV2-11
2.42601	0.371347	0.468629	0.792411	0.428121	0.999443	IGLV2-23
5.27219	-0.123235	0.276073	-0.446385	0.655319	0.999443	IGLV3-10
5.93207	0.025663	0.294087	0.0872633	0.930462	0.999443	IGLV3-19
23.2398	0.123548	0.168154	0.734733	0.462502	0.999443	IGLV3-21
14.6636	0.526626	0.770725	0.683287	0.494425	0.999443	IGLV3-9
3.27883	-0.160797	0.286876	-0.56051	0.575132	0.999443	IGLV5-45
5.37242	-0.0671101	0.30424	-0.220583	0.825417	0.999443	IGLV8-61
16.0276	0.0298046	0.307995	0.0967699	0.922909	0.999443	ITGA2B
3.1335	-0.133129	0.630137	-0.211271	0.832676	0.999443	ITGA6
3.71592	-0.0146795	0.365146	-0.0402018	0.967932	0.999443	ITGB1
12.2469	0.119189	0.331006	0.360082	0.718786	0.999443	ITGB3
53.7807	-0.0399555	0.106549	-0.374994	0.707665	0.999443	ITIH1
72.9272	-0.0572778	0.107613	-0.532255	0.59455	0.999443	ITIH2
13.9394	0.148927	0.182641	0.815406	0.41484	0.999443	KLKB1
2.65946	0.107254	0.459145	0.233596	0.815299	0.999443	LAMC1
2.64257	-0.131176	0.359991	-0.364388	0.715568	0.999443	LDHB
68.1364	0.0619163	0.173563	0.356737	0.721289	0.999443	LGALS3BP
64.1162	-0.0328568	0.457923	-0.0717517	0.9428	0.999443	LPA
11.8284	0.0667775	0.206969	0.322645	0.746964	0.999443	LRP1
27.6953	-0.0578132	0.142739	-0.405028	0.685457	0.999443	MASP1
7.29265	-0.0246135	0.244384	-0.100716	0.919776	0.999443	MASP2
11.2863	-0.217018	0.301257	-0.720376	0.471294	0.999443	MBL2
23.0546	0.016877	0.462035	0.0365275	0.970862	0.999443	MYH9
189.69	0.0992388	0.122752	0.808447	0.418833	0.999443	P0DOX5
345.907	-0.0772548	0.102924	-0.750599	0.452894	0.999443	P0DOX7
3.74026	-0.00456889	0.473756	-0.00964399	0.992305	0.999443	PARVB
3.74559	-0.1405	0.436987	-0.321521	0.747816	0.999443	PF4
6.59655	0.129821	0.372283	0.348716	0.727303	0.999443	PFN1
6.21432	0.0208287	0.210977	0.0987253	0.921356	0.999443	PGLYRP2
4.39961	0.238065	0.455951	0.522127	0.601582	0.999443	PKM
5.06421	-0.0476581	0.237966	-0.200272	0.841267	0.999443	PLTP
34.2193	0.00276071	0.153596	0.0179739	0.98566	0.999443	PRG4
146.265	-0.0186101	0.103597	-0.179639	0.857436	0.999443	PROS1
190.374	-0.00877797	0.512182	-0.0171384	0.986326	0.999443	PZP
4.51375	0.0573529	0.336242	0.17057	0.864562	0.999443	RAP1B
38.2198	-0.0993026	0.307791	-0.32263	0.746975	0.999443	SAA4
4.50603	0.0302404	0.244801	0.12353	0.901687	0.999443	SELENOP
5.49359	0.196433	0.238572	0.823369	0.410298	0.999443	SERPIND1
9.15563	0.0580496	0.179917	0.322647	0.746963	0.999443	SERPINF2
3.12461	-0.3195	0.456603	-0.699733	0.484094	0.999443	TFRC
59.8083	-0.0634768	0.321376	-0.197516	0.843424	0.999443	TLN1
2.91877	-0.120407	0.464054	-0.259469	0.795274	0.999443	TPM4
8.8422	-0.030943	0.348373	-0.0888214	0.929224	0.999443	TUBA1B
13.3373	-0.0101003	0.352897	-0.0286212	0.977167	0.999443	TUBB1
12.3604	-0.0473693	0.417603	-0.113431	0.909689	0.999443	VCL
14.0167	-0.00830757	0.145212	-0.0572099	0.954378	0.999443	VTN
6.92978	0.0091913	0.299809	0.0306572	0.975543	0.999443	YWHAZ

## Sheet: DE_Combined
baseMean	log2FoldChange	lfcSE	stat	pvalue	padj	Protein
9.92245	0.70615	0.217548	3.24595	0.00117061	0.0538479	C7
7.85817	0.532598	0.150433	3.54043	0.000399472	0.0538479	C9
14.9509	0.387982	0.117763	3.2946	0.000985635	0.0538479	CFB
9.33137	0.531255	0.163387	3.25151	0.00114793	0.0538479	FBLN1
2.53442	0.92797	0.26982	3.43922	0.00058339	0.0538479	LUM
9.15692	0.475403	0.168757	2.81708	0.00484617	0.159231	THBS4
10.6849	0.541327	0.189056	2.86332	0.00419228	0.159231	TNC
14.3354	0.373295	0.134912	2.76695	0.00565832	0.162677	C6
1.61872	1.07847	0.412194	2.61641	0.00888599	0.19256	CLEC3B
2.55871	-1.01168	0.389644	-2.59644	0.00941965	0.19256	CNDP1
7.68247	-0.70334	0.274509	-2.56217	0.0104019	0.19256	GPLD1
1.7091	-0.912583	0.354604	-2.57353	0.0100668	0.19256	HLA-A
23.2697	0.369673	0.145174	2.54641	0.0108838	0.19256	PLG
2.75691	1.49819	0.626072	2.39301	0.0167109	0.231538	ANPEP
17.0513	-0.406607	0.172626	-2.35542	0.0185018	0.231538	APOA2
2.39004	0.593444	0.254921	2.32795	0.0199148	0.231538	C8G
49.0911	-0.227751	0.094158	-2.41881	0.0155712	0.231538	CLU
272.514	-0.277528	0.11458	-2.42213	0.0154299	0.231538	HPR
8.66949	0.359045	0.155736	2.30547	0.0211404	0.231538	ITIH3
19.3807	0.209784	0.0905412	2.317	0.0205039	0.231538	KNG1
8.90429	-0.55796	0.235084	-2.37345	0.0176228	0.231538	SSC5D
36.8134	-0.217522	0.0980294	-2.21895	0.0264904	0.265465	APOD
6.46007	0.400093	0.180375	2.21812	0.0265465	0.265465	C8B
10.5583	0.380661	0.173326	2.19621	0.0280767	0.269068	GC
21.3833	0.245686	0.116012	2.11776	0.0341953	0.312248	CPN2
5.58889	0.658586	0.312878	2.10493	0.0352976	0.312248	SVEP1
18.5767	-0.244206	0.117413	-2.07989	0.0375356	0.319748	PON1
4.6913	1.78392	0.872729	2.04407	0.0409469	0.33635	DSP
6.79442	-0.687655	0.344514	-1.99601	0.0459328	0.342638	C1QA
36.6302	-0.280976	0.14093	-1.99373	0.0461817	0.342638	JCHAIN
30.8411	-0.206406	0.103462	-1.99499	0.0460444	0.342638	PRG4
21.5219	0.195101	0.100023	1.95056	0.051109	0.345737	HPX
1.84674	-0.949721	0.483829	-1.96292	0.0496549	0.345737	IGLV4-69
26.1119	0.218488	0.111322	1.96267	0.0496848	0.345737	ITIH4
1.80915	-0.690388	0.36393	-1.89704	0.0578228	0.379978	LAMB1
31.747	-0.404905	0.218829	-1.85033	0.0642665	0.384752	C4BPB
4.12965	0.53118	0.287057	1.85043	0.0642513	0.384752	HGFAC
7.77734	-0.842584	0.453666	-1.85728	0.0632716	0.384752	IGHV4-28
13.857	0.585157	0.317398	1.84361	0.0652406	0.384752	MBL2
10.0703	-0.367485	0.203068	-1.80967	0.0703477	0.404499	IGHV3-15
762.324	0.106295	0.0601394	1.76748	0.0771473	0.422473	FGG
483.254	-0.282442	0.159729	-1.76826	0.0770176	0.422473	HP
12.3819	0.345824	0.201105	1.71962	0.0855018	0.437009	COMP
40.2108	-0.419299	0.24375	-1.7202	0.0853953	0.437009	IGHV3-23
6.56511	-0.812647	0.471572	-1.72327	0.0848392	0.437009	IGKV2-30
2.18202	0.487813	0.286503	1.70264	0.0886346	0.443173	PLXDC2
2.80677	1.17317	0.701184	1.67313	0.0943025	0.46148	JUP
7.97375	0.24306	0.148876	1.63264	0.102546	0.462461	A1BG
11.8445	-0.197667	0.119716	-1.65113	0.0987119	0.462461	AGT
631.539	-0.276087	0.168253	-1.64091	0.100817	0.462461	IGHM
8.55262	0.332525	0.201586	1.64955	0.099035	0.462461	SERPIND1
4.31814	0.456454	0.283711	1.60887	0.107644	0.47612	RELN
3.50484	0.495597	0.31514	1.57262	0.115806	0.502555	FBN1
79.341	-0.188521	0.124185	-1.51807	0.128996	0.504565	CD5L
2.90088	0.65133	0.429539	1.51635	0.129432	0.504565	ECM1
29.0286	0.117622	0.0770505	1.52655	0.126872	0.504565	F13B
4.04411	0.419855	0.275978	1.52133	0.128176	0.504565	IGLV6-57
24.9233	-0.346203	0.225743	-1.53362	0.125124	0.504565	SAA4
3.01656	0.432943	0.283591	1.52664	0.12685	0.504565	TGFBI
34.9517	-0.214607	0.144657	-1.48356	0.137927	0.528719	APOL1
36.4143	-0.265652	0.18206	-1.45914	0.144526	0.544934	IGHV3-74
3.32331	-0.390315	0.276525	-1.4115	0.158097	0.586487	IGHV2-70D
3.40284	-0.872012	0.623693	-1.39814	0.162071	0.591686	STOM
4.02374	0.562673	0.443191	1.26959	0.204229	0.615838	ADAMTS13
34.7313	-0.251454	0.195972	-1.28311	0.199453	0.615838	C1QC
4.93751	-0.222073	0.1775	-1.25111	0.210893	0.615838	COLEC11
134.634	0.104996	0.0786487	1.33499	0.181878	0.615838	FCGBP
33.2164	-0.632601	0.478613	-1.32174	0.186256	0.615838	HBD
7.43465	-0.26458	0.208211	-1.27073	0.203826	0.615838	IGKV1-12
5.82169	-0.221634	0.176248	-1.25751	0.208568	0.615838	MASP2
4.47631	-0.931186	0.749694	-1.24209	0.214204	0.615838	MMRN1
6.96092	-0.194631	0.149294	-1.30368	0.192342	0.615838	ORM2
207.875	-0.28495	0.225485	-1.26372	0.20633	0.615838	P0DOX7
64.526	-0.168869	0.126247	-1.33761	0.181022	0.615838	P0DOX8
2.31027	-0.426267	0.336064	-1.26841	0.204651	0.615838	PCSK9
140.048	-0.0896809	0.0717516	-1.24988	0.211343	0.615838	PROS1
3.96973	0.322512	0.258544	1.24742	0.212244	0.615838	SERPINA4
4.01282	-0.891704	0.661369	-1.34827	0.177572	0.615838	SLC4A1
21.0055	-0.665065	0.524264	-1.26857	0.204595	0.615838	THBS1
21.6817	0.236096	0.173222	1.36297	0.172893	0.615838	VTN
161.917	-0.19414	0.159246	-1.21912	0.222799	0.624924	IGHA1
54.7618	0.0980655	0.0800649	1.22482	0.220641	0.624924	SERPINA1
6.08402	0.17427	0.158087	1.10237	0.270302	0.627759	AFM
4.48015	0.242504	0.204093	1.1882	0.234753	0.627759	AHSG
35.817	-0.374614	0.333145	-1.12448	0.26081	0.627759	APOC3
20.1533	-0.245425	0.223862	-1.09632	0.272939	0.627759	APOC4
93.3034	-0.342659	0.300825	-1.13906	0.254676	0.627759	C1QB
72.913	-0.158796	0.139298	-1.13997	0.254297	0.627759	C1R
3.80665	0.247077	0.223188	1.10703	0.26828	0.627759	C8A
14.7549	-0.189826	0.161779	-1.17336	0.24065	0.627759	FCN2
3.71702	0.701891	0.625629	1.1219	0.261907	0.627759	HRNR
7.34912	0.161722	0.144927	1.11589	0.26447	0.627759	IGFALS
5.12139	-0.264279	0.236383	-1.11801	0.263562	0.627759	IGHV1-2
2.3156	-0.539575	0.468417	-1.15191	0.249357	0.627759	IGHV1-46
4.43017	-0.355069	0.301599	-1.17729	0.23908	0.627759	IGHV1-8
29.0475	-0.196954	0.178977	-1.10044	0.271139	0.627759	IGKV3-20
78.8127	-0.122526	0.101494	-1.20723	0.227345	0.627759	IGLC2
2.62447	-0.619657	0.533358	-1.1618	0.245316	0.627759	IGLV3-10
6.34029	-0.190838	0.167819	-1.13717	0.255469	0.627759	IGLV7-43
24.1942	-0.104602	0.0923981	-1.13208	0.257602	0.627759	MASP1
7.8475	-0.165504	0.152609	-1.08449	0.278147	0.633405	IGHV3-49
4.5688	-0.2039	0.191126	-1.06684	0.286045	0.645003	PRDX2
7.14882	0.203767	0.195824	1.04056	0.298079	0.657785	ADIPOQ
30.998	-0.164818	0.162576	-1.01379	0.310683	0.657785	F5
2.89973	-0.860868	0.834255	-1.0319	0.302119	0.657785	HBG1
76.4402	-0.0841647	0.0823522	-1.02201	0.306777	0.657785	ITIH2
1.97921	-0.547488	0.531313	-1.03044	0.302802	0.657785	PF4
6.82715	0.15433	0.151258	1.0203	0.307584	0.657785	PGLYRP2
157.982	-0.372128	0.369352	-1.00752	0.313687	0.657785	PZP
27.8735	0.0746671	0.074249	1.00563	0.314593	0.657785	SERPING1
53.4985	-0.290221	0.294436	-0.985683	0.324289	0.671949	C1S
3.71389	0.251009	0.25695	0.976879	0.328629	0.673847	ANGPTL6
165.792	-0.176696	0.182897	-0.9661	0.333994	0.673847	APOE
63.4422	-0.304854	0.31555	-0.966102	0.333993	0.673847	LPA
47.2124	0.132697	0.148603	0.892958	0.371879	0.686605	CP
12.5216	0.138765	0.155208	0.894056	0.371292	0.686605	HRG
12.4891	-0.12555	0.139802	-0.898052	0.369158	0.686605	IGHV3-72
11.7894	-0.214295	0.234102	-0.915391	0.359986	0.686605	IGKV4-1
15.0825	0.132261	0.146323	0.9039	0.366048	0.686605	IGLV1-47
4.13025	-0.346635	0.371909	-0.932043	0.351315	0.686605	IGLV2-11
11.1481	0.360767	0.405093	0.890579	0.373155	0.686605	IGLV3-9
6.3149	0.211742	0.226758	0.933782	0.350416	0.686605	IGLV8-61
8.2751	-0.485473	0.52053	-0.932651	0.351	0.686605	ITGA2B
63.3434	-0.104621	0.114612	-0.912829	0.361332	0.686605	LGALS3BP
62.7758	-0.0946271	0.102441	-0.92372	0.355632	0.686605	P0DOX2
30.4749	-0.330447	0.377619	-0.875079	0.381531	0.686969	APOC1
12.3835	0.168342	0.192166	0.876023	0.381017	0.686969	CFP
2.3944	-0.37124	0.424934	-0.873642	0.382313	0.686969	TFRC
26.0313	0.0881161	0.103091	0.854744	0.392693	0.70015	F2
15.3855	-0.625635	0.739539	-0.845979	0.397564	0.703383	IGKV3D-20
7.86603	0.147211	0.17623	0.835338	0.403527	0.706151	PLA2G7
30.1838	-0.458318	0.550699	-0.832248	0.405269	0.706151	TLN1
27.5884	-0.306872	0.373306	-0.82204	0.411054	0.70834	APOC2
9.63101	-0.115275	0.141361	-0.815465	0.414806	0.70834	ATRN
1.85762	-0.36559	0.449244	-0.813791	0.415765	0.70834	LAMC1
34.7937	-0.54487	0.686028	-0.794239	0.427057	0.717152	FLNA
4.91797	-0.179935	0.226607	-0.794038	0.427173	0.717152	IGLV3-19
4.07107	0.218878	0.281564	0.777365	0.436943	0.723	F12
4.21209	-0.507067	0.64826	-0.782197	0.434099	0.723	TUBA1B
29.1195	-0.616035	0.79979	-0.770246	0.441154	0.724753	IGHV3-30-3
6.01027	-0.489613	0.645326	-0.758706	0.448028	0.730826	VCL
2.83472	0.355074	0.471709	0.752739	0.451607	0.731476	DBH
14.3564	0.0972894	0.132545	0.734008	0.462944	0.744595	KLKB1
2.24305	-0.256614	0.354172	-0.724547	0.46873	0.748666	LAMA2
138.197	-0.0803957	0.115952	-0.693355	0.488087	0.749279	C4A
139.439	-0.053607	0.0752381	-0.712498	0.476156	0.749279	C4B
17.0448	-0.0820231	0.117373	-0.698824	0.484662	0.749279	F13A1
2.97476	-0.307911	0.436679	-0.705119	0.480736	0.749279	GAPDH
6.38211	-0.353672	0.51461	-0.687262	0.491918	0.749279	ITGB3
6.43731	-0.432423	0.617886	-0.699843	0.484025	0.749279	TUBB1
3.39544	-0.384863	0.558477	-0.68913	0.490741	0.749279	YWHAZ
3.78706	-0.308328	0.46397	-0.664542	0.506343	0.756227	IGKV1-17
3.04842	-0.188574	0.281518	-0.669846	0.502956	0.756227	ITGB1
12.2552	-0.103442	0.155447	-0.665447	0.505765	0.756227	PCYOX1
3.43607	0.140221	0.213935	0.655441	0.512184	0.760015	COL6A1
5.65103	-0.119857	0.189852	-0.631319	0.527832	0.769135	GP1BA
5.57949	-0.151604	0.241806	-0.626965	0.530682	0.769135	IGHV6-1
13.5451	0.100799	0.15996	0.630148	0.528598	0.769135	LRP1
344.913	-0.617646	0.987595	-0.625404	0.531706	0.769135	P0DOX6
2.57237	0.185509	0.310922	0.596643	0.550745	0.778412	C2
238.608	0.0255065	0.0422006	0.60441	0.545571	0.778412	CFH
18.8524	-0.304563	0.524152	-0.581059	0.561201	0.778412	CFHR1
27.1224	0.0747822	0.130806	0.571702	0.567524	0.778412	FCN3
90.6286	0.0575957	0.0991805	0.580716	0.561432	0.778412	IGHG3
22.6397	-0.152612	0.276433	-0.552076	0.580896	0.778412	IGHV3-13
20.3383	-0.310849	0.552977	-0.562137	0.574023	0.778412	IGHV3-43
2.972	0.250789	0.459853	0.545367	0.585501	0.778412	IGHV3-64
28.7602	-0.207843	0.360509	-0.576525	0.56426	0.778412	IGHV3-9
3.67308	-0.115422	0.211136	-0.546674	0.584602	0.778412	IGKV1-16
10.9985	-0.39959	0.71762	-0.556826	0.577646	0.778412	MYH9
3.27455	-0.175282	0.29291	-0.598416	0.549563	0.778412	PLTP
3.27329	-0.166016	0.285223	-0.582056	0.560529	0.778412	RAP1B
8.58153	0.0713095	0.126667	0.562967	0.573457	0.778412	SERPINF2
2.74721	0.182156	0.34216	0.53237	0.59447	0.781303	FCN1
3.03237	-0.312697	0.586065	-0.533553	0.593651	0.781303	IGHV1-3
5.53158	-0.332021	0.653355	-0.508178	0.611328	0.791303	FERMT3
12.2587	0.0849816	0.165462	0.513602	0.607531	0.791303	IGLV1-51
3.13602	-0.328187	0.647757	-0.506651	0.612399	0.791303	PFN1
164.364	-0.0410278	0.0853371	-0.480773	0.630677	0.808038	APOA1
2.25155	-0.265403	0.554793	-0.478383	0.632378	0.808038	CFHR4
65.6396	0.10929	0.234456	0.466141	0.641114	0.8102	IGHG4
13.2669	-0.0922691	0.197006	-0.468357	0.639529	0.8102	P0DOX3
13.4096	0.0483701	0.105332	0.459216	0.646079	0.812012	APOH
1702.64	-0.0338878	0.0804282	-0.421342	0.673505	0.827649	A2M
409.958	-0.0251133	0.0581083	-0.432181	0.66561	0.827649	C4BPA
5.22975	0.136331	0.333922	0.408271	0.683075	0.827649	COL6A3
9.65131	0.0618026	0.151698	0.407405	0.68371	0.827649	CPN1
867.451	0.0279473	0.0656561	0.425661	0.670355	0.827649	FGA
2.57143	-0.143986	0.344591	-0.417845	0.67606	0.827649	SELENOP
10.9797	0.0476177	0.116863	0.407467	0.683665	0.827649	TTR
6.14191	-0.0576916	0.148151	-0.389412	0.696971	0.839285	APCS
87.7086	0.0711186	0.186771	0.380779	0.703368	0.842576	VWF
5.88563	-0.176474	0.469732	-0.375691	0.707146	0.842713	C1RL
24.0546	0.0690522	0.187522	0.368234	0.712698	0.844952	IGHV5-51
26.571	-0.0260618	0.0749514	-0.347716	0.728054	0.845719	AMBP
3012.28	0.0334261	0.0950448	0.351688	0.725073	0.845719	APOB
4.30677	-0.0695295	0.195662	-0.355355	0.722324	0.845719	CAMP
12.4458	-0.0507673	0.14556	-0.348772	0.727261	0.845719	IGKV3-15
18.6345	-0.0749281	0.234836	-0.319066	0.749677	0.853631	ACTB
277.576	-0.0508019	0.159243	-0.319021	0.749711	0.853631	FN1
16.0312	-0.30036	0.901057	-0.333342	0.738876	0.853631	IGHV3-20
5.98726	0.0661425	0.201368	0.328465	0.74256	0.853631	IGHV3-64D
4.09481	-0.184652	0.598566	-0.308491	0.757709	0.858488	IGKV1-8
58.0723	-0.0265948	0.09219	-0.288479	0.77298	0.871498	ITIH1
17.415	0.0375652	0.145808	0.257634	0.79669	0.893847	PIGR
6.8289	-0.0549077	0.222324	-0.246971	0.804931	0.898709	IGKV1-27
2.18321	-0.0827055	0.346491	-0.238695	0.811342	0.901491	APMAP
13.7841	0.0282535	0.14698	0.192227	0.847564	0.91521	APOM
6.18338	0.0445467	0.221744	0.200893	0.840782	0.91521	CFI
99.0054	-0.0245236	0.12716	-0.192856	0.847072	0.91521	IGHG2
4.66896	-0.0456217	0.234215	-0.194785	0.845561	0.91521	IGLV1-40
3.4871	-0.0478194	0.229782	-0.208107	0.835145	0.91521	IGLV5-45
140.4	0.0216248	0.108545	0.199225	0.842087	0.91521	P0DOX5
4.77129	-0.0310817	0.172476	-0.180209	0.856989	0.921063	HSPA5
3.08228	0.0720856	0.433465	0.166301	0.86792	0.928473	IGHV3-38
7.36744	-0.024826	0.202084	-0.12285	0.902226	0.960704	IGKV1-5
1311.69	0.00746479	0.0890996	0.0837803	0.933231	0.982118	FGB
2.65296	0.0222317	0.273213	0.0813713	0.935147	0.982118	IGKV1D-16
15.5134	-0.025582	0.301703	-0.0847919	0.932427	0.982118	IGLV3-21
25.17	-0.00825908	0.127862	-0.0645937	0.948497	0.987124	APOA4
5.4766	-0.0128861	0.186845	-0.0689671	0.945016	0.987124	BCHE
7.02754	-0.0269756	0.490492	-0.054997	0.956141	0.988229	IGKV2D-29
4.09515	-0.0208318	0.397004	-0.0524726	0.958152	0.988229	IGKV3-7
2.21072	-0.0101885	0.270372	-0.0376833	0.96994	0.991494	ABI3BP
10.1218	-0.00755324	0.179672	-0.0420389	0.966468	0.991494	SERPINA3
32.7494	0.0057369	0.192186	0.0298508	0.976186	0.993464	IGHV3-7
327.563	-0.00108692	0.0800262	-0.013582	0.989163	0.997499	C3
2.00329	-0.00177844	0.567447	-0.00313411	0.997499	0.997499	CD36
4.34884	-0.00511172	0.489691	-0.0104387	0.991671	0.997499	IGHV1-18
3.95177	0.00150824	0.192471	0.00783619	0.993748	0.997499	ORM1

## Sheet: DE_Cohort_2_M
baseMean	log2FoldChange	lfcSE	stat	pvalue	padj	Protein
6.50528	0.150368	0.419867	0.358132	0.720244	0.995097	A1BG
1872.44	0.102629	0.170814	0.600821	0.547959	0.995097	A2M
2.05942	-0.389701	0.712781	-0.546733	0.584562	0.995097	ABI3BP
29.884	-0.0717113	0.415782	-0.172473	0.863065	0.995097	ACTB
4.40149	-0.746598	0.912228	-0.818433	0.41311	0.995097	ACTN1
7.42021	0.54916	0.490117	1.12047	0.262515	0.995097	ADIPOQ
5.31584	0.257538	0.395455	0.651245	0.514888	0.995097	AFM
11.9931	0.0413623	0.283687	0.145803	0.884077	0.995097	AGT
5.91144	0.40998	0.496693	0.82542	0.409133	0.995097	AHSG
32.3086	0.160633	0.178698	0.898906	0.368703	0.995097	AMBP
4.29223	0.164166	0.532617	0.308225	0.757911	0.995097	ANGPTL6
2.83264	2.61334	1.01751	2.56838	0.0102176	0.790785	ANPEP
8.72232	0.0997311	0.296578	0.336272	0.736666	0.995097	APCS
4.04047	-0.0841109	0.504911	-0.166586	0.867696	0.995097	APMAP
160.666	0.141999	0.184702	0.768802	0.442011	0.995097	APOA1
26.9351	-0.0233867	0.203523	-0.114909	0.908517	0.995097	APOA2
35.4557	-0.0512753	0.20822	-0.246256	0.805484	0.995097	APOA4
3579.47	-0.076356	0.142946	-0.53416	0.593231	0.995097	APOB
78.1916	-0.557127	0.300158	-1.85611	0.0634372	0.976933	APOC1
69.2796	-0.387307	0.296868	-1.30464	0.192014	0.995097	APOC2
81.0936	-0.577716	0.278567	-2.07388	0.0380903	0.790785	APOC3
39.4424	-0.486782	0.386115	-1.26072	0.20741	0.995097	APOC4
53.5104	-0.328633	0.254937	-1.28908	0.197372	0.995097	APOD
290.131	-0.282599	0.279879	-1.00972	0.31263	0.995097	APOE
16.3823	-0.0690468	0.242334	-0.284924	0.775702	0.995097	APOH
42.0478	-0.441692	0.274337	-1.61003	0.10739	0.995097	APOL1
12.697	-0.114098	0.356144	-0.32037	0.748688	0.995097	APOM
2.11312	-2.25024	0.903034	-2.49187	0.0127072	0.790785	APP
8.97165	0.0641852	0.297032	0.216088	0.828919	0.995097	ATRN
3.40784	0.154802	0.606565	0.255211	0.79856	0.995097	AZGP1
4.50371	-0.425867	0.417701	-1.01955	0.307942	0.995097	BCHE
9.81108	0.496504	0.350566	1.41629	0.156689	0.995097	C1QA
173.161	0.11874	0.145456	0.816328	0.414312	0.995097	C1QB
56.1538	0.166492	0.177203	0.939558	0.347444	0.995097	C1QC
109.192	0.0998231	0.150432	0.663576	0.506962	0.995097	C1R
9.82158	0.512396	0.790385	0.648287	0.5168	0.995097	C1RL
106.292	0.421117	0.509167	0.827069	0.408198	0.995097	C1S
311.077	0.0167671	0.17331	0.0967467	0.922928	0.995097	C3
141.778	0.153007	0.152318	1.00453	0.315124	0.995097	C4A
143.555	0.135494	0.157223	0.861792	0.388802	0.995097	C4B
444.97	-0.0715255	0.131133	-0.545441	0.58545	0.995097	C4BPA
54.924	-0.214418	0.208747	-1.02716	0.304343	0.995097	C4BPB
11.5733	0.58982	0.298187	1.97802	0.0479263	0.790785	C6
5.87945	0.911298	0.460373	1.97948	0.0477622	0.790785	C7
2.62287	-0.158012	0.572938	-0.275792	0.782708	0.995097	C8A
5.05764	0.235859	0.427987	0.551089	0.581573	0.995097	C8B
2.98239	0.414829	0.511607	0.810835	0.41746	0.995097	C8G
7.03585	0.480425	0.363587	1.32135	0.186385	0.995097	C9
5.35878	-0.603653	0.414697	-1.45565	0.14549	0.995097	CAMP
3.16047	0.47748	0.652739	0.731501	0.464473	0.995097	CAP1
4.73184	0.159777	0.474334	0.336845	0.736234	0.995097	CD36
86.011	-0.183397	0.263863	-0.695046	0.487026	0.995097	CD5L
2.88274	0.0900107	0.51288	0.175501	0.860686	0.995097	CD9
15.639	0.425174	0.284591	1.49398	0.135181	0.995097	CFB
253.853	0.054638	0.12176	0.448733	0.653624	0.995097	CFH
35.091	0.104409	0.167841	0.622072	0.533894	0.995097	CFHR1
5.43364	0.152749	0.535217	0.285397	0.77534	0.995097	CFHR4
4.67088	0.156274	0.441069	0.354308	0.723108	0.995097	CFI
8.09216	0.0255361	0.327643	0.0779389	0.937877	0.995097	CFP
49.8393	-0.100139	0.242164	-0.413516	0.679229	0.995097	CLU
1.74416	-2.24432	1.0476	-2.14236	0.0321649	0.790785	CNDP1
3.09387	0.877864	0.601076	1.46049	0.144156	0.995097	COL6A1
3.23213	1.22106	0.720451	1.69485	0.090104	0.995097	COL6A3
6.07106	0.248316	0.384898	0.645149	0.518831	0.995097	COLEC11
8.62807	0.0433448	0.329467	0.131561	0.895332	0.995097	COMP
31.9828	0.133729	0.22914	0.583615	0.559479	0.995097	CP
7.77611	-0.00269489	0.320471	-0.00840914	0.993291	0.997609	CPN1
17.5624	0.248764	0.220626	1.12754	0.259516	0.995097	CPN2
22.4227	0.103115	0.217913	0.473194	0.636075	0.995097	F13A1
31.7865	0.145897	0.190954	0.764043	0.444842	0.995097	F13B
27.1832	-0.0475668	0.324833	-0.146434	0.883578	0.995097	F2
49.9181	-0.0573862	0.244092	-0.235101	0.814131	0.995097	F5
7.66638	0.775794	0.382546	2.02798	0.0425626	0.790785	FBLN1
1.90179	0.510307	0.737828	0.691634	0.489167	0.995097	FBN1
133.431	0.238792	0.118429	2.01633	0.0437656	0.790785	FCGBP
12.3502	-0.38594	0.293446	-1.3152	0.188444	0.995097	FCN2
26.7303	0.277547	0.214434	1.29432	0.195554	0.995097	FCN3
13.7902	-0.137137	0.581616	-0.235787	0.813598	0.995097	FERMT3
1026.76	0.0727173	0.139106	0.522746	0.601151	0.995097	FGA
1690.09	0.0708597	0.109131	0.64931	0.516138	0.995097	FGB
891.36	0.121234	0.107721	1.12544	0.260403	0.995097	FGG
80.2096	-0.0268977	0.410144	-0.0655812	0.947711	0.995097	FLNA
339.298	-0.0546719	0.311554	-0.175481	0.860701	0.995097	FN1
5.39306	-0.185331	0.555378	-0.333703	0.738604	0.995097	GAPDH
9.98355	0.1801	0.480547	0.374782	0.707823	0.995097	GC
9.03442	0.0297989	0.364495	0.081754	0.934842	0.995097	GP1BA
2.53076	0.169309	0.803566	0.210697	0.833123	0.995097	GP9
9.28931	-0.983761	0.634168	-1.55126	0.120839	0.995097	GPLD1
70.3677	-0.226087	0.439422	-0.514509	0.606896	0.995097	HBD
6.77297	-1.07454	1.08203	-0.993078	0.320672	0.995097	HBG1
2.38888	-0.438575	0.690767	-0.634911	0.525486	0.995097	HLA-A
605.231	0.237298	0.271158	0.875127	0.381505	0.995097	HP
336.935	0.130039	0.235508	0.552166	0.580835	0.995097	HPR
21.7505	0.261017	0.285332	0.914783	0.360306	0.995097	HPX
10.6943	0.135711	0.330173	0.411031	0.68105	0.995097	HRG
5.62728	-0.305616	0.393953	-0.775769	0.437885	0.995097	HSPA5
7.00026	-0.203684	0.431522	-0.472014	0.636917	0.995097	IGFALS
237.242	0.132562	0.193711	0.684329	0.493767	0.995097	IGHA1
118.851	0.0625733	0.184653	0.338869	0.734708	0.995097	IGHG2
108.325	0.186951	0.148819	1.25623	0.209032	0.995097	IGHG3
74.5309	0.267632	0.186204	1.43731	0.150631	0.995097	IGHG4
794.218	-0.175275	0.236299	-0.741748	0.45824	0.995097	IGHM
6.16711	-0.024343	0.353453	-0.0688719	0.945092	0.995097	IGHV1-18
5.72708	-0.406574	0.377097	-1.07817	0.280959	0.995097	IGHV1-2
4.36788	0.532138	0.754986	0.704831	0.480915	0.995097	IGHV1-3
3.72254	0.106697	0.460444	0.231726	0.816751	0.995097	IGHV1-46
4.61632	0.131333	0.46172	0.284443	0.776071	0.995097	IGHV1-8
1.95545	-0.543447	0.680741	-0.798317	0.424687	0.995097	IGHV2-5
4.04491	-0.0454084	0.597646	-0.0759788	0.939436	0.995097	IGHV2-70D
21.6287	-0.118901	0.518755	-0.229204	0.81871	0.995097	IGHV3-13
12.0613	-0.201437	0.303316	-0.664114	0.506617	0.995097	IGHV3-15
19.5388	-0.178518	0.948771	-0.188158	0.850753	0.995097	IGHV3-20
51.1387	-0.411027	0.302159	-1.3603	0.173734	0.995097	IGHV3-23
48.1713	-0.427788	0.295143	-1.44943	0.147218	0.995097	IGHV3-30-3
6.29607	1.23228	0.759581	1.62231	0.104736	0.995097	IGHV3-38
24.1951	-0.0200666	0.402468	-0.0498588	0.960235	0.997609	IGHV3-43
8.46394	-0.233057	0.332935	-0.700009	0.483922	0.995097	IGHV3-49
6.25529	-0.338191	0.36665	-0.92238	0.356331	0.995097	IGHV3-64D
30.0078	-0.010022	0.379783	-0.0263887	0.978947	0.997609	IGHV3-7
12.9062	0.058019	0.291039	0.199351	0.841988	0.995097	IGHV3-72
41.6047	-0.405232	0.315771	-1.28331	0.199383	0.995097	IGHV3-74
30.8844	0.0267543	0.352976	0.0757962	0.939581	0.995097	IGHV3-9
7.90181	-0.413285	0.406314	-1.01716	0.309079	0.995097	IGHV4-28
25.0384	0.223737	0.457831	0.48869	0.625061	0.995097	IGHV5-51
3.2668	-0.361061	0.599747	-0.602023	0.547159	0.995097	IGHV6-1
7.30066	-0.35002	0.674123	-0.519223	0.603605	0.995097	IGKV1-12
3.0779	0.156705	0.552433	0.283663	0.776669	0.995097	IGKV1-16
6.25386	0.0943629	0.365858	0.257922	0.796467	0.995097	IGKV1-17
6.72118	0.509255	0.475694	1.07055	0.284371	0.995097	IGKV1-27
7.92234	0.0529711	0.324346	0.163317	0.870269	0.995097	IGKV1-5
6.59722	0.310855	0.443036	0.701648	0.482899	0.995097	IGKV1-8
3.08798	0.0633901	0.574673	0.110306	0.912166	0.995097	IGKV1D-16
8.48369	-0.0471054	0.311119	-0.151406	0.879655	0.995097	IGKV2-30
6.42435	-0.260738	0.482846	-0.540004	0.589194	0.995097	IGKV2D-29
12.6298	-0.0253897	0.298044	-0.0851879	0.932112	0.995097	IGKV3-15
33.613	0.278607	0.355312	0.784121	0.432969	0.995097	IGKV3-20
3.25119	-0.509019	0.716651	-0.710274	0.477534	0.995097	IGKV3-7
25.7965	0.197533	0.350611	0.563398	0.573164	0.995097	IGKV3D-20
16.4282	-0.14073	0.268576	-0.523984	0.60029	0.995097	IGKV4-1
93.3859	0.00446887	0.137853	0.0324177	0.974139	0.997609	IGLC2
11.8288	-1.98898	2.67871	-0.742515	0.457775	0.995097	IGLC7
5.36498	0.0585156	0.467897	0.125061	0.900475	0.995097	IGLV1-40
15.6957	-0.135683	0.388576	-0.349181	0.726954	0.995097	IGLV1-47
14.0099	0.318351	0.346722	0.918173	0.358528	0.995097	IGLV1-51
5.54837	-0.3746	0.397449	-0.942512	0.34593	0.995097	IGLV2-11
4.84743	-0.238569	0.463419	-0.514801	0.606692	0.995097	IGLV3-10
5.29997	-0.52554	0.444201	-1.18311	0.236765	0.995097	IGLV3-19
19.9475	-0.0387899	0.246361	-0.157451	0.874889	0.995097	IGLV3-21
10.6141	0.28271	1.53636	0.184013	0.854003	0.995097	IGLV3-9
2.5517	-0.315432	0.638511	-0.494012	0.621298	0.995097	IGLV4-69
2.72932	-0.412393	0.548805	-0.751438	0.452389	0.995097	IGLV5-45
4.58166	1.37522	0.679194	2.02478	0.0428899	0.790785	IGLV6-57
5.91341	0.00107462	0.405492	0.00265017	0.997885	0.997885	IGLV7-43
4.74514	-0.251912	0.586595	-0.429447	0.667598	0.995097	IGLV8-61
16.6672	0.0346628	0.420736	0.0823861	0.93434	0.995097	ITGA2B
3.71515	0.142619	0.744256	0.191626	0.848036	0.995097	ITGA6
3.86818	0.159	0.579111	0.274558	0.783656	0.995097	ITGB1
13.5607	0.0169746	0.435302	0.0389951	0.968894	0.997609	ITGB3
54.4641	0.0166333	0.155082	0.107255	0.914587	0.995097	ITIH1
75.5518	0.0638444	0.158187	0.4036	0.686507	0.995097	ITIH2
8.12537	0.591615	0.361182	1.63799	0.101423	0.995097	ITIH3
22.042	0.262714	0.249032	1.05494	0.291453	0.995097	ITIH4
44.2893	-0.112125	0.230965	-0.485462	0.627349	0.995097	JCHAIN
13.3641	0.140432	0.274967	0.510725	0.609544	0.995097	KLKB1
20.3166	0.167097	0.22685	0.736596	0.461368	0.995097	KNG1
1.71656	-0.876421	0.943618	-0.928788	0.352999	0.995097	LAMC1
2.82697	0.190001	0.576952	0.329318	0.741915	0.995097	LDHB
67.2238	-0.0956499	0.332496	-0.287673	0.773597	0.995097	LGALS3BP
68.0752	-1.32558	0.61468	-2.15654	0.0310417	0.790785	LPA
11.6608	0.0970295	0.302688	0.32056	0.748544	0.995097	LRP1
2.01646	-2.36008	1.46011	-1.61637	0.106014	0.995097	LTBP1
2.33634	1.17513	0.772415	1.52137	0.128167	0.995097	LUM
2.30207	-0.18971	0.613186	-0.309384	0.757029	0.995097	MARCO
29.1402	0.0959511	0.215959	0.444302	0.656824	0.995097	MASP1
7.18477	0.188174	0.382497	0.491963	0.622746	0.995097	MASP2
10.6467	-0.314268	0.334791	-0.938698	0.347886	0.995097	MBL2
8.93929	-1.25602	0.696676	-1.80287	0.0714079	0.995097	MMRN1
30.7248	0.349989	0.636907	0.549514	0.582653	0.995097	MYH9
1.58448	-0.809469	0.699944	-1.15648	0.247486	0.995097	NID1
3.89661	0.365742	0.534085	0.684801	0.493469	0.995097	ORM1
7.06133	-0.108676	0.356967	-0.304442	0.760791	0.995097	ORM2
74.4681	-0.0160436	0.174853	-0.091755	0.926893	0.995097	P0DOX2
12.1646	-0.475212	0.377149	-1.26001	0.207665	0.995097	P0DOX3
172.05	0.0590277	0.187527	0.314769	0.752937	0.995097	P0DOX5
612.24	-0.18369	0.222731	-0.824716	0.409533	0.995097	P0DOX6
309.969	0.0658513	0.139078	0.473484	0.635868	0.995097	P0DOX7
79.2678	-0.00203549	0.136709	-0.0148893	0.988121	0.997609	P0DOX8
3.99323	0.054879	0.714584	0.0767986	0.938784	0.995097	PARVB
2.1189	-1.12259	0.714129	-1.57197	0.115958	0.995097	PCSK9
13.0255	-0.42026	0.333922	-1.25856	0.208191	0.995097	PCYOX1
2.71219	-0.385488	0.701025	-0.549892	0.582394	0.995097	PF4
7.0576	0.00890629	0.594582	0.0149791	0.988049	0.997609	PFN1
6.27322	0.243634	0.362153	0.672737	0.501115	0.995097	PGLYRP2
20.4973	0.399833	0.338658	1.18064	0.237746	0.995097	PIGR
5.47036	-0.0848739	0.627841	-0.135184	0.892467	0.995097	PKM
7.42955	0.0326602	0.383655	0.0851292	0.932159	0.995097	PLA2G7
17.8518	0.191498	0.325384	0.588529	0.556177	0.995097	PLG
5.18925	0.217543	0.405461	0.536531	0.591591	0.995097	PLTP
25.7305	0.001707	0.182836	0.00933622	0.992551	0.997609	PON1
4.88038	-0.606319	0.403521	-1.50257	0.13295	0.995097	PRDX2
36.1984	-0.184494	0.222625	-0.82872	0.407263	0.995097	PRG4
149.173	-0.0540237	0.134136	-0.402752	0.687131	0.995097	PROS1
143.981	0.22986	1.30164	0.176593	0.859828	0.995097	PZP
5.34229	0.0946241	0.579824	0.163195	0.870365	0.995097	RAP1B
3.34	0.868703	0.673793	1.28927	0.197303	0.995097	RELN
48.4987	-0.696226	0.480596	-1.44867	0.147429	0.995097	SAA4
4.92256	0.0635715	0.392147	0.162112	0.871218	0.995097	SELENOP
61.8648	0.232218	0.199074	1.16649	0.243415	0.995097	SERPINA1
14.6842	0.139322	0.273456	0.509488	0.61041	0.995097	SERPINA3
5.51687	0.0124506	0.402367	0.0309434	0.975315	0.997609	SERPIND1
8.82039	0.0991529	0.32351	0.306491	0.759231	0.995097	SERPINF2
30.6479	0.25698	0.224301	1.14569	0.251923	0.995097	SERPING1
7.84222	-1.25897	0.549071	-2.29292	0.0218526	0.790785	SLC4A1
16.4769	-0.456736	0.227616	-2.00661	0.0447915	0.790785	SSC5D
6.69806	-0.589484	0.575764	-1.02383	0.305917	0.995097	STOM
7.12127	1.06176	0.444548	2.3884	0.0169219	0.790785	SVEP1
3.15064	-0.710296	0.56362	-1.26024	0.207583	0.995097	TFRC
2.38594	0.345662	0.640235	0.539899	0.589267	0.995097	TGFBI
37.9992	-0.894471	0.511915	-1.7473	0.0805845	0.995097	THBS1
7.26615	0.264373	0.348814	0.75792	0.448499	0.995097	THBS4
63.9394	-0.158486	0.46991	-0.337268	0.735915	0.995097	TLN1
10.2258	1.09305	0.351702	3.10789	0.0018843	0.435272	TNC
3.69452	-0.158227	0.779604	-0.202958	0.839168	0.995097	TPM4
11.4825	0.0849629	0.286125	0.296943	0.76651	0.995097	TTR
9.83766	0.0737812	0.470583	0.156787	0.875413	0.995097	TUBA1B
15.7272	-0.151755	0.486612	-0.311861	0.755146	0.995097	TUBB1
13.9389	-0.242709	0.680869	-0.35647	0.721489	0.995097	VCL
2.01567	-1.12828	0.840255	-1.34279	0.179341	0.995097	VCP
13.14	-0.117367	0.253109	-0.463702	0.642861	0.995097	VTN
92.7096	0.244239	0.369984	0.660135	0.509167	0.995097	VWF
7.94144	-0.00637169	0.459343	-0.0138713	0.988933	0.997609	YWHAZ

## Sheet: DE_Cohort_2_F
baseMean	log2FoldChange	lfcSE	stat	pvalue	padj	Protein
7.89632	0.142096	0.32705	0.434479	0.663941	0.978213	A1BG
2116.99	-0.0301734	0.146296	-0.206249	0.836596	0.978213	A2M
27.6487	0.338335	0.391372	0.864486	0.387321	0.952801	ACTB
7.14118	-0.289961	0.330116	-0.878359	0.379749	0.952801	ADIPOQ
5.60197	0.125519	0.358433	0.350187	0.726198	0.978213	AFM
12.7592	-0.189567	0.233385	-0.812248	0.416649	0.966626	AGT
5.47191	0.258352	0.383136	0.674309	0.500115	0.978213	AHSG
31.6771	0.0570149	0.163523	0.348666	0.72734	0.978213	AMBP
4.05985	0.209044	0.447687	0.466942	0.640542	0.978213	ANGPTL6
1.67848	3.081	1.22715	2.51069	0.0120496	0.843848	ANPEP
7.75451	-0.0199914	0.266047	-0.0751423	0.940101	0.986894	APCS
1.7748	-0.421297	0.669611	-0.629168	0.529239	0.978213	APMAP
171.158	-0.264699	0.136656	-1.93697	0.0527488	0.843848	APOA1
25.4684	-0.463062	0.179916	-2.57376	0.0100599	0.843848	APOA2
29.2292	0.130005	0.202356	0.642459	0.520575	0.978213	APOA4
2894.91	-0.0558999	0.176052	-0.31752	0.750849	0.978213	APOB
45.3608	0.507033	0.280869	1.80523	0.0710392	0.843848	APOC1
41.6156	0.416863	0.26569	1.56898	0.116652	0.904515	APOC2
56.7403	0.375461	0.217135	1.72916	0.0837799	0.845084	APOC3
23.7298	0.529774	0.311482	1.70082	0.0889773	0.860114	APOC4
35.3203	-0.272592	0.169008	-1.6129	0.106767	0.904515	APOD
218.255	0.316822	0.255586	1.23959	0.215128	0.941015	APOE
15.0357	0.258972	0.254752	1.01657	0.30936	0.952801	APOH
42.4987	-0.251691	0.249738	-1.00782	0.313542	0.952801	APOL1
9.6536	-0.076795	0.267494	-0.287091	0.774043	0.978213	APOM
2.33394	-0.313327	0.742119	-0.422206	0.672874	0.978213	APP
8.10253	-0.184772	0.30972	-0.596578	0.550789	0.978213	ATRN
3.38399	0.955534	0.483295	1.97712	0.0480278	0.843848	AZGP1
3.69644	-0.422496	0.386292	-1.09372	0.274078	0.952801	BCHE
13.0791	-0.906798	0.329697	-2.7504	0.00595229	0.843848	C1QA
169.127	-0.0285071	0.133149	-0.214099	0.83047	0.978213	C1QB
54.7705	-0.0890944	0.162824	-0.547182	0.584254	0.978213	C1QC
99.3844	-0.223075	0.14392	-1.55	0.121142	0.904515	C1R
11.1158	0.0674697	0.38199	0.176627	0.859801	0.978213	C1RL
80.962	-0.400896	0.464637	-0.862817	0.388238	0.952801	C1S
2.85738	0.574252	0.504125	1.13911	0.254658	0.952801	C2
305.198	-0.0586659	0.150096	-0.390855	0.695904	0.978213	C3
140.228	-0.274871	0.370123	-0.742648	0.457695	0.978213	C4A
145.626	-0.135952	0.169111	-0.803921	0.421443	0.96752	C4B
473.96	0.0769903	0.149872	0.513707	0.607457	0.978213	C4BPA
49.4115	0.132625	0.273339	0.485203	0.627533	0.978213	C4BPB
12.8733	0.127457	0.265375	0.480292	0.63102	0.978213	C6
6.35138	0.768691	0.358596	2.14362	0.0320637	0.843848	C7
3.51794	0.753005	0.500638	1.50409	0.132558	0.904515	C8A
5.89283	0.541752	0.435294	1.24456	0.213292	0.941015	C8B
2.43141	0.918535	0.509624	1.80238	0.0714858	0.843848	C8G
9.43597	0.5842	0.293634	1.98955	0.0466401	0.843848	C9
3.80991	0.514317	0.403101	1.2759	0.201991	0.941015	CAMP
2.94097	0.809803	0.655348	1.23568	0.216577	0.941015	CAP1
3.77262	0.684383	0.514687	1.32971	0.183615	0.941015	CD36
98.3199	-0.308993	0.215826	-1.43168	0.152236	0.941015	CD5L
15.7015	0.599317	0.268961	2.22827	0.0258626	0.843848	CFB
247.122	0.0178862	0.126255	0.141668	0.887343	0.978571	CFH
31.3072	0.0771085	0.274644	0.280758	0.778896	0.978213	CFHR1
3.62998	0.304751	0.557974	0.546175	0.584945	0.978213	CFHR4
4.74182	0.241937	0.546201	0.442945	0.657806	0.978213	CFI
7.36208	-0.171372	0.29494	-0.581041	0.561213	0.978213	CFP
49.6968	-0.137353	0.177362	-0.774421	0.438682	0.969278	CLU
2.32456	-0.772736	0.824308	-0.937436	0.348534	0.952801	CNDP1
2.83619	0.0530065	0.451697	0.11735	0.906583	0.978571	COL6A1
3.33467	-0.26032	0.740969	-0.351324	0.725345	0.978213	COL6A3
6.7552	-0.211668	0.306427	-0.690762	0.489715	0.978213	COLEC11
7.16838	-0.398453	0.315715	-1.26206	0.206926	0.941015	COMP
37.9791	0.059278	0.224123	0.264488	0.791404	0.978213	CP
7.36303	-0.00686378	0.278521	-0.0246436	0.980339	0.988864	CPN1
18.3177	-0.0178999	0.192852	-0.092817	0.926049	0.98456	CPN2
2.54192	0.233408	0.590871	0.395024	0.692825	0.978213	F12
22.4766	-0.0106575	0.185266	-0.0575254	0.954127	0.987038	F13A1
32.8775	0.000420545	0.158616	0.00265133	0.997885	0.997885	F13B
27.537	0.0378201	0.231754	0.163191	0.870368	0.978213	F2
42.2002	-0.0212657	0.201085	-0.105755	0.915777	0.98318	F5
7.16974	0.308517	0.31359	0.983822	0.325203	0.952801	FBLN1
138.83	0.181291	0.192382	0.94235	0.346013	0.952801	FCGBP
10.7269	-0.115271	0.259071	-0.44494	0.656363	0.978213	FCN2
21.1026	-0.255378	0.271869	-0.939342	0.347555	0.952801	FCN3
9.69717	0.310294	0.515328	0.60213	0.547088	0.978213	FERMT3
1049.15	0.0677404	0.135064	0.501543	0.615989	0.978213	FGA
1751.9	0.100404	0.128255	0.782849	0.433716	0.96752	FGB
934.239	0.102252	0.125731	0.813256	0.416071	0.966626	FGG
64.4954	-0.0763135	0.415466	-0.183681	0.854263	0.978213	FLNA
352.862	0.269229	0.313034	0.860065	0.389753	0.952801	FN1
4.49624	0.334677	0.539946	0.619835	0.535367	0.978213	GAPDH
12.5406	0.728572	0.416192	1.75057	0.0800201	0.843848	GC
6.9738	0.144526	0.322658	0.447922	0.654209	0.978213	GP1BA
9.21795	-0.252192	0.647323	-0.389593	0.696837	0.978213	GPLD1
48.2151	-0.579941	0.311574	-1.86132	0.0626985	0.843848	HBD
4.56743	-0.257209	1.07678	-0.238869	0.811208	0.978213	HBG1
653.511	-0.165338	0.25155	-0.657275	0.511004	0.978213	HP
356.731	-0.182433	0.182141	-1.0016	0.316535	0.952801	HPR
22.6697	0.266379	0.248855	1.07042	0.284432	0.952801	HPX
10.6744	-0.143597	0.365144	-0.393261	0.694126	0.978213	HRG
4.50109	0.379001	0.363984	1.04126	0.297757	0.952801	HSPA5
7.89588	0.530235	0.301462	1.75888	0.0785983	0.843848	IGFALS
228.607	-0.105064	0.179463	-0.585433	0.558256	0.978213	IGHA1
147.308	0.156867	0.219242	0.715497	0.474302	0.978213	IGHG2
120.361	0.0628419	0.20051	0.31341	0.753969	0.978213	IGHG3
88.7179	0.0726611	0.371072	0.195814	0.844756	0.978213	IGHG4
974.457	-0.186725	0.171109	-1.09126	0.275157	0.952801	IGHM
8.79654	0.372207	0.301858	1.23306	0.217555	0.941015	IGHV1-18
6.91812	0.53103	0.328864	1.61474	0.106367	0.904515	IGHV1-2
5.57381	-0.31638	0.398196	-0.794533	0.426885	0.96752	IGHV1-3
4.46102	-0.434077	0.359408	-1.20775	0.227142	0.941015	IGHV1-46
6.01741	0.258415	0.338661	0.763049	0.445434	0.974912	IGHV1-8
2.50318	-0.551649	0.509172	-1.08343	0.27862	0.952801	IGHV2-5
3.2519	-0.98307	0.523524	-1.87779	0.0604093	0.843848	IGHV2-70D
42.6931	0.0138577	0.360327	0.0384587	0.969322	0.988864	IGHV3-13
14.5849	-0.337456	0.27637	-1.22103	0.222075	0.941015	IGHV3-15
39.0854	0.102924	0.808952	0.127231	0.898757	0.978571	IGHV3-20
71.6314	-0.157296	0.25288	-0.622018	0.53393	0.978213	IGHV3-23
67.6087	-0.16727	0.246614	-0.678268	0.497602	0.978213	IGHV3-30-3
4.8227	-0.591064	0.379999	-1.55544	0.119842	0.904515	IGHV3-38
44.7672	0.0494064	0.354067	0.13954	0.889024	0.978571	IGHV3-43
10.6831	-0.110391	0.292532	-0.377363	0.705904	0.978213	IGHV3-49
3.20657	1.253	0.769089	1.6292	0.103271	0.904515	IGHV3-64
8.01546	-0.0864909	0.349866	-0.247212	0.804744	0.978213	IGHV3-64D
51.2315	-0.0630722	0.332725	-0.189563	0.849652	0.978213	IGHV3-7
18.9927	-0.25074	0.206108	-1.21655	0.223777	0.941015	IGHV3-72
59.3264	-0.172481	0.247182	-0.697792	0.485308	0.978213	IGHV3-74
52.6147	0.0437299	0.33069	0.132238	0.894796	0.978571	IGHV3-9
10.4822	-0.452936	0.536527	-0.8442	0.398557	0.953251	IGHV4-28
30.1511	-0.135501	0.291604	-0.464675	0.642164	0.978213	IGHV5-51
4.55518	-0.611925	0.455189	-1.34433	0.17884	0.941015	IGHV6-1
10.4032	-0.312988	0.354739	-0.882304	0.377612	0.952801	IGKV1-12
5.92174	-0.338375	0.336385	-1.00592	0.314456	0.952801	IGKV1-16
7.8054	-0.16073	0.301392	-0.533291	0.593832	0.978213	IGKV1-17
10.4725	-0.138017	0.292469	-0.471902	0.636997	0.978213	IGKV1-27
8.91886	-0.145655	0.26817	-0.543146	0.587029	0.978213	IGKV1-5
9.43492	-0.0362364	0.299426	-0.12102	0.903675	0.978571	IGKV1-8
4.53698	0.0715367	0.36747	0.194673	0.845649	0.978213	IGKV1D-16
11.0467	-0.4808	0.23834	-2.01729	0.0436653	0.843848	IGKV2-30
7.83836	0.0916976	0.403073	0.227496	0.820038	0.978213	IGKV2D-29
16.5068	-0.123303	0.267582	-0.460806	0.644938	0.978213	IGKV3-15
44.201	-0.430815	0.270639	-1.59185	0.111419	0.904515	IGKV3-20
4.22642	-0.251661	0.438376	-0.574075	0.565917	0.978213	IGKV3-7
35.406	-0.558158	0.291137	-1.91717	0.0552166	0.843848	IGKV3D-20
21.5144	0.0839142	0.226201	0.370972	0.710658	0.978213	IGKV4-1
106.864	-0.152761	0.129345	-1.18104	0.237588	0.950354	IGLC2
20.5042	-0.525002	1.84381	-0.284737	0.775846	0.978213	IGLC7
5.30754	-0.435665	0.493733	-0.88239	0.377566	0.952801	IGLV10-54
6.85998	-0.202243	0.309267	-0.653944	0.513148	0.978213	IGLV1-40
17.1614	0.274748	0.266479	1.03103	0.302526	0.952801	IGLV1-47
17.6169	-0.0144454	0.26952	-0.0535968	0.957256	0.987038	IGLV1-51
7.59261	0.0806728	0.291681	0.276579	0.782104	0.978213	IGLV2-11
2.7327	0.390812	0.684196	0.571199	0.567865	0.978213	IGLV2-23
5.5277	-0.0667985	0.402811	-0.165831	0.86829	0.978213	IGLV3-10
6.29843	0.527381	0.389836	1.35283	0.17611	0.941015	IGLV3-19
25.3626	0.207053	0.243044	0.851913	0.394262	0.952801	IGLV3-21
2.46298	-0.0826034	0.512021	-0.161328	0.871835	0.978213	IGLV3-27
17.3619	0.684477	0.796011	0.859884	0.389853	0.952801	IGLV3-9
3.11836	-0.643028	0.587637	-1.09426	0.273841	0.952801	IGLV4-69
3.64073	-0.0178475	0.387266	-0.0460857	0.963242	0.988815	IGLV5-45
3.40744	0.153124	0.550909	0.277949	0.781052	0.978213	IGLV6-57
7.0317	-0.372331	0.296143	-1.25727	0.208657	0.941015	IGLV7-43
5.78252	-0.0282266	0.370469	-0.0761915	0.939267	0.986894	IGLV8-61
2.31234	-0.629778	0.503985	-1.2496	0.211447	0.941015	IGLV9-49
15.2914	0.0916576	0.428566	0.21387	0.830648	0.978213	ITGA2B
2.63129	-0.567256	0.99242	-0.571589	0.567601	0.978213	ITGA6
3.53334	-0.119159	0.523093	-0.227797	0.819804	0.978213	ITGB1
11.0408	0.270722	0.475573	0.569254	0.569184	0.978213	ITGB3
52.9383	-0.0745032	0.176522	-0.422063	0.672979	0.978213	ITIH1
70.5173	-0.163926	0.171517	-0.955738	0.339204	0.952801	ITIH2
9.81713	0.181718	0.338589	0.536692	0.59148	0.978213	ITIH3
23.4948	0.136768	0.223827	0.611042	0.541172	0.978213	ITIH4
50.2041	-0.234102	0.19136	-1.22336	0.221193	0.941015	JCHAIN
14.275	0.171492	0.282164	0.607773	0.543338	0.978213	KLKB1
21.1816	0.242701	0.215235	1.12761	0.259484	0.952801	KNG1
2.32703	-0.0296583	0.549289	-0.053994	0.95694	0.987038	LAMB1
3.30059	0.610815	0.531993	1.14816	0.250901	0.952801	LAMC1
2.56579	0.914994	0.496913	1.84135	0.0655696	0.843848	LBP
2.46643	-0.335779	0.54233	-0.61914	0.535824	0.978213	LDHB
67.9984	0.167204	0.182991	0.913726	0.360861	0.952801	LGALS3BP
61.2221	0.257301	0.553534	0.464833	0.642051	0.978213	LPA
11.8471	-0.00923188	0.312098	-0.0295801	0.976402	0.988864	LRP1
2.44378	0.302107	1.16779	0.258698	0.795868	0.978213	LTBP1
3.23017	0.847744	0.451761	1.87653	0.0605822	0.843848	LUM
26.3522	-0.155487	0.212262	-0.732526	0.463848	0.978213	MASP1
7.32526	-0.110491	0.360093	-0.30684	0.758965	0.978213	MASP2
11.6166	-0.119567	0.499501	-0.239374	0.810816	0.978213	MBL2
9.37195	0.274406	0.734675	0.373506	0.708772	0.978213	MMRN1
16.9963	-0.240197	0.634058	-0.378826	0.704817	0.978213	MYH9
1.96059	0.555043	0.55689	0.996684	0.318918	0.952801	NOTCH3
5.55609	0.285485	0.332531	0.858523	0.390604	0.952801	ORM1
8.22461	-0.285405	0.316355	-0.902166	0.366969	0.952801	ORM2
80.1697	-0.172604	0.162103	-1.06478	0.286976	0.952801	P0DOX2
15.4528	-0.230389	0.46354	-0.497021	0.619174	0.978213	P0DOX3
201.412	0.155426	0.181067	0.858391	0.390677	0.952801	P0DOX5
750.666	-0.200925	0.163485	-1.22901	0.219068	0.941015	P0DOX6
369.09	-0.184909	0.155722	-1.18742	0.23506	0.950354	P0DOX7
88.3571	-0.17037	0.126912	-1.34242	0.179459	0.941015	P0DOX8
3.46619	0.166146	0.621347	0.267397	0.789164	0.978213	PARVB
1.93067	0.0236963	0.77107	0.0307317	0.975483	0.988864	PCSK9
10.3139	-0.216372	0.274641	-0.787838	0.430791	0.96752	PCYOX1
4.45341	0.0532312	0.600729	0.0886111	0.929391	0.98456	PF4
6.14064	0.323551	0.487458	0.663752	0.506849	0.978213	PFN1
6.12945	-0.13168	0.309991	-0.424785	0.670993	0.978213	PGLYRP2
20.6421	0.0297656	0.25442	0.116994	0.906865	0.978571	PIGR
3.50881	0.550419	0.673923	0.816738	0.414078	0.966626	PKM
5.87395	-0.507369	0.350034	-1.44949	0.147202	0.941015	PLA2G7
18.2747	0.346082	0.253272	1.36644	0.1718	0.941015	PLG
4.95153	-0.230779	0.352904	-0.653944	0.513148	0.978213	PLTP
2.22213	0.630736	0.558775	1.12878	0.258989	0.952801	PLXDC2
24.7629	-0.349048	0.175097	-1.99346	0.0462109	0.843848	PON1
4.88995	-0.116169	0.383306	-0.303071	0.761836	0.978213	PRDX2
32.3654	0.191532	0.21823	0.87766	0.380128	0.952801	PRG4
142.719	0.0262773	0.164131	0.1601	0.872802	0.978213	PROS1
223.473	-0.219461	0.375183	-0.584943	0.558586	0.978213	PZP
3.79766	0.0819236	0.448313	0.182738	0.855004	0.978213	RAP1B
3.0125	0.712513	0.579839	1.22881	0.219142	0.941015	RELN
29.9584	0.361498	0.368181	0.98185	0.326174	0.952801	SAA4
4.15046	0.0684459	0.371537	0.184223	0.853838	0.978213	SELENOP
69.2505	0.296979	0.194103	1.53001	0.126014	0.904515	SERPINA1
16.3995	0.312712	0.207678	1.50576	0.13213	0.904515	SERPINA3
5.4646	0.359556	0.354782	1.01346	0.310841	0.952801	SERPIND1
9.33779	0.0442745	0.257243	0.172111	0.86335	0.978213	SERPINF2
29.7542	0.0806594	0.182655	0.441594	0.658783	0.978213	SERPING1
7.98835	0.0434538	0.697013	0.0623429	0.95029	0.987038	SLC4A1
13.4995	-0.084285	0.260967	-0.322972	0.746716	0.978213	SSC5D
7.14048	-0.211104	0.613237	-0.344246	0.730661	0.978213	STOM
7.20224	1.12024	0.561427	1.99535	0.0460044	0.843848	SVEP1
3.08285	-0.0125798	0.72227	-0.017417	0.986104	0.990373	TFRC
41.0018	-0.0821192	0.512602	-0.160201	0.872723	0.978213	THBS1
6.99886	0.594316	0.332262	1.7887	0.0736639	0.843848	THBS4
55.5768	0.0754996	0.423036	0.178471	0.858353	0.978213	TLN1
9.6838	0.972318	0.41124	2.36436	0.0180614	0.843848	TNC
2.28612	-0.0631505	0.625736	-0.100922	0.919612	0.98318	TPM4
10.3473	0.289143	0.260524	1.10985	0.267062	0.952801	TTR
7.9532	-0.106064	0.518698	-0.204482	0.837977	0.978213	TUBA1B
11.2951	0.0947298	0.504738	0.187681	0.851127	0.978213	TUBB1
10.9101	0.168832	0.508683	0.331901	0.739964	0.978213	VCL
14.5627	0.0479069	0.213815	0.224057	0.822713	0.978213	VTN
129.076	0.51259	0.401529	1.2766	0.201745	0.941015	VWF
6.07157	0.0604466	0.430287	0.14048	0.888281	0.978571	YWHAZ

## Sheet: DE_Cohort_1_M
baseMean	log2FoldChange	lfcSE	stat	pvalue	padj	Protein
9.06086	0.0558606	0.396727	0.140804	0.888025	0.980586	A1BG
1262.93	-0.170598	0.238908	-0.714071	0.475183	0.939698	A2M
2.53128	0.750959	0.927883	0.809325	0.418328	0.939698	ABI3BP
10.9867	-0.423268	0.35745	-1.18413	0.236361	0.939698	ACTB
7.54787	0.0359586	0.540967	0.066471	0.947003	0.980586	ADAMTS13
5.88749	0.035301	0.693785	0.0508818	0.95942	0.980586	ADIPOQ
7.27111	0.0363828	0.419066	0.0868188	0.930816	0.980586	AFM
9.89667	-0.355213	0.447618	-0.793564	0.427449	0.939698	AGT
4.13072	0.39461	0.607383	0.64969	0.515893	0.939698	AHSG
22.1269	0.043858	0.254452	0.172362	0.863153	0.980586	AMBP
3.58799	0.0536826	1.05838	0.0507214	0.959548	0.980586	ANGPTL6
4.00807	0.353801	2.12983	0.166117	0.868065	0.980586	ANPEP
5.08634	0.577508	0.561894	1.02779	0.304049	0.939698	APCS
1.88926	1.28262	1.31478	0.975541	0.329292	0.939698	APMAP
147.526	0.0604983	0.26835	0.225445	0.821633	0.980586	APOA1
9.46401	-0.187767	0.43026	-0.436403	0.662544	0.945706	APOA2
19.6373	0.374079	0.409618	0.913239	0.361117	0.939698	APOA4
2875.1	0.623457	0.276687	2.25329	0.0242408	0.379257	APOB
5.65385	0.332076	0.768031	0.432373	0.66547	0.945706	APOC1
5.82132	-0.983469	0.621259	-1.58303	0.113416	0.782567	APOC2
9.19851	-0.899158	0.534209	-1.68316	0.0923447	0.726409	APOC3
12.1219	-0.185088	0.450691	-0.410677	0.681309	0.945706	APOC4
33.2846	-0.139537	0.237829	-0.586713	0.557396	0.939698	APOD
96.2963	-0.186112	0.255925	-0.727212	0.467096	0.939698	APOE
12.6844	0.293235	0.347561	0.843694	0.39884	0.939698	APOH
25.8092	0.242478	0.333179	0.72777	0.466755	0.939698	APOL1
17.38	0.147617	0.282922	0.521757	0.601839	0.939698	APOM
10.8365	-0.163535	0.376842	-0.433963	0.664316	0.945706	ATRN
6.22726	0.351578	0.516769	0.680338	0.496291	0.939698	BCHE
1.64875	-1.61542	1.52349	-1.06034	0.28899	0.939698	C1QA
21.4291	-0.8432	0.361525	-2.33234	0.0196826	0.347178	C1QB
15.1601	-0.146293	0.356867	-0.409938	0.681852	0.945706	C1QC
46.6125	-0.304218	0.255811	-1.18923	0.23435	0.939698	C1R
1.57468	-0.904373	1.64198	-0.550783	0.581783	0.939698	C1RL
19.7821	0.179042	0.271441	0.659598	0.509512	0.939698	C1S
3.15129	-0.128061	1.04196	-0.122905	0.902182	0.980586	C2
352.804	0.0530341	0.10049	0.527756	0.597668	0.939698	C3
142.233	-0.184636	0.178685	-1.03331	0.30146	0.939698	C4A
140.83	-0.19752	0.181625	-1.08751	0.276811	0.939698	C4B
360.816	-0.0111522	0.137254	-0.0812518	0.935242	0.980586	C4BPA
13.8887	-1.07128	0.366054	-2.92657	0.00342727	0.141889	C4BPB
17.0531	0.364131	0.31527	1.15498	0.248097	0.939698	C6
14.7819	0.0576993	0.37217	0.155035	0.876794	0.980586	C7
4.36216	0.433939	0.638104	0.680044	0.496476	0.939698	C8A
6.51475	0.956608	0.523969	1.8257	0.0678961	0.702724	C8B
2.54911	1.55188	1.00687	1.54129	0.123246	0.822965	C8G
8.44135	1.36637	0.534499	2.55636	0.0105775	0.243282	C9
5.27384	0.4819	0.635132	0.758741	0.448008	0.939698	CAMP
54.1232	-8.555e-05	0.252018	-0.00033946	0.999729	0.999729	CD5L
15.4536	0.609979	0.35438	1.72126	0.0852044	0.726409	CFB
246.43	-0.0128569	0.107051	-0.120101	0.904403	0.980586	CFH
4.69169	3.93917	3.49318	1.12767	0.259457	0.939698	CFHR1
7.47537	0.51572	0.516792	0.997925	0.318316	0.939698	CFI
17.3881	0.334523	0.287372	1.16408	0.244393	0.939698	CFP
2.43362	4.16537	1.33793	3.11329	0.00185016	0.141889	CLEC3B
47.5608	-0.638898	0.195741	-3.264	0.00109852	0.141889	CLU
2.99083	-0.911687	1.07111	-0.851163	0.394679	0.939698	CNDP1
3.28098	-0.147037	0.717711	-0.20487	0.837674	0.980586	COL6A1
6.01445	0.544222	0.638051	0.852943	0.393691	0.939698	COL6A3
3.37877	-0.776436	0.624926	-1.24244	0.214072	0.939698	COLEC11
18.7321	0.386671	0.351758	1.09925	0.271658	0.939698	COMP
53.5573	0.0404942	0.243192	0.166512	0.867754	0.980586	CP
11.996	0.368702	0.361487	1.01996	0.307748	0.939698	CPN1
25.4177	0.31682	0.264141	1.19943	0.23036	0.939698	CPN2
1.52095	-1.20454	1.64617	-0.731723	0.464337	0.939698	CRTAC1
3.71664	0.239002	1.29776	0.184165	0.853884	0.980586	DBH
2.65834	4.18291	1.96505	2.12865	0.0332831	0.405271	DSG1
6.97233	5.68433	1.94023	2.92972	0.00339267	0.141889	DSP
4.85205	0.729484	0.743573	0.981052	0.326567	0.939698	ECM1
2.41946	0.468852	0.888717	0.52756	0.597805	0.939698	F10
5.25378	0.417798	0.630256	0.662902	0.507393	0.939698	F12
11.7009	-0.366604	0.393973	-0.930531	0.352096	0.939698	F13A1
24.6827	0.0339347	0.299057	0.113472	0.909656	0.980586	F13B
25.4985	0.412709	0.282095	1.46302	0.143463	0.887087	F2
17.8012	0.35848	0.358472	1.00002	0.3173	0.939698	F5
11.6828	0.281408	0.367573	0.765585	0.443923	0.939698	FBLN1
4.94204	-0.511755	0.652372	-0.784453	0.432774	0.939698	FBN1
135.256	-0.0841508	0.19751	-0.426058	0.670066	0.945706	FCGBP
3.1848	1.56558	0.919944	1.70182	0.0887898	0.726409	FCN1
16.7416	-0.121324	0.360446	-0.336594	0.736423	0.973379	FCN2
31.7301	0.0369126	0.290573	0.127034	0.898914	0.980586	FCN3
778.908	-0.142088	0.155987	-0.9109	0.362348	0.939698	FGA
976.213	-0.124951	0.146589	-0.85239	0.393998	0.939698	FGB
639.196	0.0458567	0.123695	0.370725	0.710842	0.961728	FGG
2.894	-5.25976	1.92321	-2.73489	0.00624007	0.161462	FLNA
273.483	-0.233533	0.321983	-0.725297	0.46827	0.939698	FN1
10.8025	0.43663	0.386201	1.13058	0.258233	0.939698	GC
4.21552	-0.0948088	0.552824	-0.171499	0.863831	0.980586	GP1BA
6.42907	0.0971405	0.510289	0.190364	0.849024	0.980586	GPLD1
14.9452	0.207753	1.67063	0.124356	0.901034	0.980586	HBD
5.19376	0.441792	0.638013	0.69245	0.488655	0.939698	HGFAC
1.47929	-1.4932	1.62423	-0.919324	0.357926	0.939698	HLA-A
2.51929	-0.795292	1.30803	-0.608008	0.543182	0.939698	HMCN1
362.69	-0.357497	0.362143	-0.987172	0.323558	0.939698	HP
199.068	-0.380127	0.229912	-1.65336	0.0982582	0.726409	HPR
22.6747	0.139327	0.256083	0.54407	0.586393	0.939698	HPX
14.7021	0.0971336	0.315955	0.307428	0.758517	0.980586	HRG
6.87149	3.24579	1.16693	2.78148	0.00541116	0.160016	HRNR
4.62486	-0.372721	0.633535	-0.588319	0.556318	0.939698	HSPA5
2.19705	-0.363753	1.53443	-0.237061	0.812609	0.980586	HSPG2
7.82949	-0.0267873	0.422305	-0.0634311	0.949423	0.980586	IGFALS
97.8666	-0.384248	0.408628	-0.940337	0.347045	0.939698	IGHA1
70.3692	0.0327133	0.253067	0.129267	0.897146	0.980586	IGHG2
72.6652	0.277185	0.19335	1.43359	0.151689	0.89713	IGHG3
48.8679	3.06379	1.0379	2.95192	0.00315804	0.141889	IGHG4
298.914	-0.176353	0.315261	-0.559388	0.575897	0.939698	IGHM
1.08848	-4.0831	3.88988	-1.04967	0.293868	0.939698	IGHV1-18
2.74037	-1.22282	2.10248	-0.581607	0.560831	0.939698	IGHV1-2
0.499102	-2.7159	3.96459	-0.685038	0.49332	0.939698	IGHV1-46
2.29033	-1.02503	2.35272	-0.435679	0.66307	0.945706	IGHV1-8
8.63884	0.704004	1.12674	0.624816	0.532092	0.939698	IGHV3-13
5.73797	-0.770309	0.985133	-0.781934	0.434253	0.939698	IGHV3-15
1.12298	-3.82059	3.91927	-0.974821	0.329649	0.939698	IGHV3-20
13.608	-0.351737	0.801031	-0.439106	0.660585	0.945706	IGHV3-23
3.12236	0.43939	2.92871	0.150028	0.880742	0.980586	IGHV3-43
5.22263	0.0237722	0.530177	0.0448383	0.964236	0.980586	IGHV3-49
2.59939	-0.223531	1.81732	-0.123001	0.902107	0.980586	IGHV3-64
3.45932	0.114852	1.04138	0.110288	0.912181	0.980586	IGHV3-64D
18.2682	1.11555	0.515032	2.16598	0.0303123	0.405271	IGHV3-7
7.25413	0.140692	0.501069	0.280784	0.778876	0.980586	IGHV3-72
16.7409	0.11036	0.365732	0.301751	0.762842	0.980586	IGHV3-74
11.43	0.623183	1.60282	0.388804	0.697421	0.949778	IGHV3-9
3.88773	-1.27839	2.96754	-0.43079	0.666621	0.945706	IGHV4-28
14.3711	-0.350075	0.462241	-0.757342	0.448845	0.939698	IGHV5-51
5.57761	-0.420287	0.676875	-0.620923	0.53465	0.939698	IGHV6-1
4.53909	-0.13167	0.53006	-0.248406	0.80382	0.980586	IGKV1-12
3.43774	-0.415449	1.21647	-0.341521	0.732712	0.973379	IGKV1-27
5.46252	0.0901372	1.21554	0.0741538	0.940888	0.980586	IGKV1-5
3.82215	-1.68949	3.52301	-0.479558	0.631542	0.945706	IGKV2-30
4.69572	1.79302	3.02749	0.592246	0.553686	0.939698	IGKV2D-29
8.71916	0.0836328	0.472401	0.177038	0.859479	0.980586	IGKV3-15
15.4728	-0.0860888	0.356105	-0.241751	0.808973	0.980586	IGKV3-20
3.18272	1.2161	2.1795	0.557969	0.576865	0.939698	IGKV3-7
4.10311	1.14134	0.705477	1.61782	0.105701	0.754486	IGKV4-1
54.2587	-0.0227653	0.255483	-0.089107	0.928997	0.980586	IGLC2
2.8301	4.57043	3.43313	1.33127	0.183099	0.939698	IGLC7
11.7995	-0.118488	0.370952	-0.319417	0.74941	0.980586	IGLV1-47
8.18479	0.233773	0.554553	0.421553	0.673352	0.945706	IGLV1-51
1.40106	-1.04816	2.22579	-0.470915	0.637701	0.945706	IGLV2-11
2.68855	-0.0313323	1.03727	-0.0302065	0.975902	0.985423	IGLV3-19
7.21271	1.59735	1.5191	1.05151	0.293024	0.939698	IGLV3-21
6.75858	1.93252	0.86603	2.23147	0.0256502	0.379257	IGLV3-9
3.39631	-0.0540162	1.06068	-0.0509259	0.959385	0.980586	IGLV5-45
4.15955	-0.11529	0.597127	-0.193074	0.846901	0.980586	IGLV6-57
4.86745	-0.463419	0.904248	-0.512491	0.608307	0.939698	IGLV7-43
5.37656	-0.0428568	0.801655	-0.0534603	0.957365	0.980586	IGLV8-61
1.69592	-3.67011	2.07557	-1.76825	0.0770198	0.726409	ITGA2B
1.17744	-2.66424	2.59329	-1.02736	0.304251	0.939698	ITGB3
62.5509	-0.0647865	0.179626	-0.360674	0.718343	0.965565	ITIH1
80.7652	-0.085246	0.185229	-0.460219	0.645359	0.945706	ITIH2
8.87999	-0.399986	0.39538	-1.01165	0.311705	0.939698	ITIH3
28.9067	0.0645923	0.227177	0.284325	0.776161	0.980586	ITIH4
23.9197	-0.58303	0.279938	-2.08272	0.0372772	0.428688	JCHAIN
3.94355	4.62423	1.63855	2.82215	0.00477036	0.160016	JUP
15.9918	0.327079	0.372701	0.877591	0.380166	0.939698	KLKB1
19.3392	0.463462	0.270677	1.71223	0.0868539	0.726409	KNG1
2.05603	-0.842485	1.35747	-0.620627	0.534845	0.939698	LAMA2
1.53188	-2.2136	1.69575	-1.30538	0.191763	0.939698	LAMB1
56.9372	-0.30311	0.264678	-1.1452	0.252125	0.939698	LGALS3BP
69.9347	-0.812038	0.7955	-1.02079	0.307354	0.939698	LPA
14.7516	-0.00554378	0.408008	-0.0135874	0.989159	0.993961	LRP1
2.37048	2.05781	1.18213	1.74077	0.0817239	0.726409	LUM
20.5901	-0.334228	0.250476	-1.33437	0.182082	0.939698	MASP1
3.811	-0.850356	0.666502	-1.27585	0.202009	0.939698	MASP2
17.6846	-0.57172	0.942034	-0.6069	0.543917	0.939698	MBL2
3.39587	-0.791328	0.586744	-1.34868	0.177441	0.939698	ORM1
6.21021	-0.522483	0.438455	-1.19165	0.2334	0.939698	ORM2
44.2967	-0.117581	0.261094	-0.450342	0.652464	0.945706	P0DOX2
12.1324	0.185292	0.55451	0.334154	0.738263	0.973379	P0DOX3
101.432	0.212992	0.177896	1.19728	0.231197	0.939698	P0DOX5
28.1992	-2.35973	3.97957	-0.59296	0.553208	0.939698	P0DOX6
70.8622	-0.0352425	0.224691	-0.156849	0.875364	0.980586	P0DOX7
43.4173	-0.144429	0.21017	-0.687201	0.491956	0.939698	P0DOX8
1.99699	-0.767324	1.24504	-0.616305	0.537693	0.939698	PCSK9
12.3283	0.572948	0.592108	0.967641	0.333224	0.939698	PCYOX1
7.62142	0.107183	0.547605	0.195731	0.844821	0.980586	PGLYRP2
14.0425	-0.399978	0.341599	-1.1709	0.241639	0.939698	PIGR
10.2471	0.724467	0.49796	1.45487	0.145705	0.887087	PLA2G7
29.2537	0.417929	0.250454	1.66868	0.0951805	0.726409	PLG
2.7796	-0.0291789	0.692167	-0.0421559	0.966374	0.980586	PLXDC2
12.5875	0.0286369	0.37348	0.076676	0.938881	0.980586	PON1
3.96742	0.936491	0.759032	1.2338	0.217279	0.939698	PRDX2
28.084	-0.242314	0.315413	-0.768244	0.442343	0.939698	PRG4
127.729	-0.372802	0.174752	-2.13332	0.0328982	0.405271	PROS1
89.026	-2.4298	1.59796	-1.52056	0.12837	0.830397	PZP
2.40113	-0.693177	0.979213	-0.707892	0.479012	0.939698	RAP1B
4.90435	-0.260004	0.832929	-0.312156	0.754922	0.980586	RELN
14.1916	-0.18438	0.322039	-0.572539	0.566957	0.939698	SAA4
43.2127	-0.100158	0.189915	-0.527381	0.597929	0.939698	SERPINA1
5.14835	0.302882	0.584604	0.518098	0.60439	0.939698	SERPINA3
5.25157	0.661942	0.615853	1.07484	0.282448	0.939698	SERPINA4
11.1804	0.286612	0.414008	0.692285	0.488758	0.939698	SERPIND1
8.22941	0.090443	0.400521	0.225813	0.821347	0.980586	SERPINF2
27.1745	0.0637254	0.222084	0.286943	0.774156	0.980586	SERPING1
3.72568	-0.441536	0.594834	-0.742284	0.457916	0.939698	SSC5D
4.51891	-0.594036	1.11737	-0.531637	0.594977	0.939698	SVEP1
2.60009	0.623466	1.58944	0.392255	0.69487	0.949778	TFRC
4.27687	0.93692	0.740328	1.26555	0.205676	0.939698	TGFBI
1.74277	3.45356	1.85972	1.85703	0.0633066	0.689708	TGM3
4.59338	-0.879775	1.60322	-0.548755	0.583174	0.939698	THBS1
11.8082	0.299626	0.365003	0.820886	0.411711	0.939698	THBS4
4.75186	-3.33574	1.43535	-2.32399	0.0201263	0.347178	TLN1
9.86541	-0.236201	0.49882	-0.47352	0.635842	0.945706	TNC
2.98975	0.739358	1.25343	0.589869	0.555279	0.939698	TNXB
11.9337	-0.139582	0.344435	-0.405249	0.685294	0.945706	TTR
29.632	0.156609	0.22389	0.699492	0.484245	0.939698	VTN
75.8338	-0.72954	0.311806	-2.33973	0.0192979	0.347178	VWF

## Sheet: DE_Cohort_1_F
baseMean	log2FoldChange	lfcSE	stat	pvalue	padj	Protein
8.15116	0.204752	0.273018	0.749956	0.453281	0.872672	A1BG
1532	0.11307	0.141406	0.799613	0.423935	0.871223	A2M
2.48386	-0.104438	0.540486	-0.19323	0.846779	0.986245	ABI3BP
8.59944	0.39992	0.354343	1.12862	0.259056	0.82101	ACTB
5.45637	0.602468	0.374381	1.60924	0.107565	0.733448	ADAMTS13
8.01903	0.548306	0.377208	1.45359	0.146059	0.733448	ADIPOQ
6.07578	-0.121666	0.325522	-0.373758	0.708585	0.961704	AFM
12.217	-0.218879	0.241799	-0.905212	0.365353	0.871223	AGT
2.89866	0.365226	0.506827	0.720614	0.471147	0.896788	AHSG
21.3657	-0.268913	0.16604	-1.61957	0.105325	0.733448	AMBP
2.9827	0.825563	0.599749	1.37651	0.168663	0.736167	ANGPTL6
2.70996	0.821552	0.913947	0.898905	0.368703	0.871223	ANPEP
3.68058	-0.169603	0.417284	-0.406446	0.684415	0.961704	APCS
172.375	-0.0212469	0.140115	-0.151639	0.879472	0.986245	APOA1
8.44666	-0.154122	0.296709	-0.519438	0.603456	0.948945	APOA2
18.619	0.0281687	0.311261	0.0904987	0.927891	0.986245	APOA4
2800.38	-0.0559435	0.177489	-0.315195	0.752614	0.961704	APOB
4.41479	-0.469655	0.385296	-1.21895	0.222865	0.784057	APOC1
3.48315	-0.491845	0.421837	-1.16596	0.243631	0.796634	APOC2
6.67689	-0.0314867	0.353907	-0.0889687	0.929107	0.986245	APOC3
9.6363	-0.65941	0.338601	-1.94746	0.0514802	0.576289	APOC4
29.1043	0.147849	0.18648	0.792842	0.42787	0.871223	APOD
86.9603	-0.323471	0.199737	-1.61949	0.105342	0.733448	APOE
10.5177	-0.139358	0.233921	-0.595746	0.551345	0.921382	APOH
27.9486	0.0616606	0.215682	0.285887	0.774965	0.961704	APOL1
15.1856	-0.155799	0.195409	-0.797295	0.42528	0.871223	APOM
10.3838	-0.358936	0.266474	-1.34698	0.177986	0.736167	ATRN
7.01914	-0.0985583	0.300765	-0.327692	0.743145	0.961704	BCHE
2.76578	-0.288483	0.787783	-0.366196	0.714219	0.961704	C1QA
24.6521	-0.176518	0.308646	-0.571913	0.567381	0.921382	C1QB
16.7448	-0.270215	0.222924	-1.21214	0.22546	0.784057	C1QC
43.5757	0.434179	0.194448	2.23288	0.0255568	0.478609	C1R
17.8967	-0.113356	0.183	-0.619433	0.535631	0.921382	C1S
2.39592	-0.854724	0.754962	-1.13214	0.257574	0.82101	C2
336.547	-0.243094	0.0881751	-2.75695	0.00583436	0.183365	C3
129.296	-0.226696	0.149826	-1.51307	0.130263	0.733448	C4A
128.838	-0.214447	0.148136	-1.44763	0.147719	0.733448	C4B
360.401	-0.0161714	0.0875426	-0.184726	0.853444	0.986245	C4BPA
14.0305	-0.455231	0.229372	-1.98468	0.0471798	0.576289	C4BPB
15.226	0.100218	0.217743	0.460258	0.645331	0.961704	C6
12.04	0.423068	0.251659	1.68112	0.0927405	0.733448	C7
4.42832	-0.445477	0.372853	-1.19478	0.232172	0.784057	C8A
7.99505	0.0463127	0.297579	0.155632	0.876323	0.986245	C8B
6.49054	0.0502725	0.318125	0.158027	0.874435	0.986245	C9
3.10592	-0.786865	0.463004	-1.69948	0.0892288	0.733448	CAMP
72.1923	0.14269	0.131274	1.08696	0.277054	0.855743	CD5L
13.3994	-0.139886	0.229957	-0.608315	0.542978	0.921382	CFB
212.017	-0.0604293	0.0756805	-0.798479	0.424592	0.871223	CFH
8.00327	-2.07649	1.4609	-1.42138	0.155206	0.733448	CFHR1
7.47053	-0.662739	0.336163	-1.97148	0.0486689	0.576289	CFI
15.6917	-0.186403	0.197922	-0.941799	0.346296	0.871223	CFP
2.46663	0.142198	0.487187	0.291875	0.770382	0.961704	CLEC3B
48.3858	-0.225574	0.160378	-1.40652	0.15957	0.733448	CLU
2.94402	-1.1459	0.547615	-2.09253	0.0363913	0.576289	CNDP1
4.35073	-0.191542	0.367636	-0.521011	0.602359	0.948945	COL6A1
7.6163	-0.658708	0.330646	-1.99218	0.0463508	0.576289	COL6A3
1.98905	0.188511	0.609079	0.309502	0.756939	0.961704	COLEC10
3.56581	0.0525203	0.415832	0.126302	0.899493	0.986245	COLEC11
14.3785	0.362773	0.226379	1.6025	0.109044	0.733448	COMP
60.8326	-0.118425	0.142208	-0.83276	0.40498	0.871223	CP
11.0088	-0.358217	0.253611	-1.41247	0.157813	0.733448	CPN1
23.25	0.167622	0.177792	0.9428	0.345783	0.871223	CPN2
4.55308	0.389613	0.456795	0.852927	0.3937	0.871223	DBH
4.29933	-0.694061	0.90945	-0.763166	0.445365	0.871223	DSG1
9.61858	0.485993	0.988563	0.491615	0.622991	0.961704	DSP
3.61543	0.0155837	0.513331	0.030358	0.975782	0.986245	ECM1
2.96134	-0.789329	0.468924	-1.68328	0.0923215	0.733448	F10
5.80523	-0.341741	0.323496	-1.0564	0.290786	0.855743	F12
12.623	0.0592248	0.244009	0.242716	0.808226	0.986245	F13A1
26.932	0.402441	0.157027	2.56288	0.0103807	0.215337	F13B
24.1169	0.00718406	0.154812	0.0464049	0.962988	0.986245	F2
18.0242	-0.0104592	0.220907	-0.0473467	0.962237	0.986245	F5
10.4986	0.340538	0.270861	1.25724	0.208666	0.784057	FBLN1
4.96903	0.61641	0.438933	1.40433	0.160219	0.733448	FBN1
129.465	-0.019972	0.120652	-0.165534	0.868524	0.986245	FCGBP
4.29309	-0.700743	0.490948	-1.42733	0.153486	0.733448	FCN1
18.249	-0.406845	0.223141	-1.82327	0.0682632	0.669629	FCN2
28.8536	0.0083527	0.162425	0.0514249	0.958987	0.986245	FCN3
657.135	0.238008	0.0928756	2.56265	0.0103877	0.215337	FGA
912.099	0.301546	0.10552	2.85772	0.00426699	0.1758	FGB
609.554	0.347602	0.100369	3.46323	0.00053374	0.0619224	FGG
170.444	-0.223929	0.251487	-0.890422	0.373239	0.871223	FN1
9.06313	0.0180647	0.258529	0.0698749	0.944293	0.986245	GC
3.08468	-0.21757	0.485984	-0.447688	0.654378	0.961704	GP1BA
6.01776	-1.22129	0.35595	-3.43108	0.000601189	0.0619224	GPLD1
7.63812	0.344152	1.71345	0.200853	0.840813	0.986245	HBD
6.42642	0.454185	0.345143	1.31593	0.188197	0.74555	HGFAC
1.51519	-1.65621	1.11061	-1.49126	0.135893	0.733448	HLA-A
2.33277	0.839591	0.68531	1.22513	0.220528	0.784057	HMCN1
343.554	-0.474072	0.349601	-1.35604	0.175088	0.736167	HP
208.619	-0.326646	0.217096	-1.50462	0.132423	0.733448	HPR
19.3389	-0.0317562	0.175261	-0.181194	0.856215	0.986245	HPX
13.5311	0.088293	0.210007	0.420429	0.674172	0.961704	HRG
5.36856	-0.633091	0.700963	-0.903173	0.366434	0.871223	HRNR
4.54306	-0.0302036	0.361539	-0.0835416	0.933421	0.986245	HSPA5
2.0286	0.21879	0.757308	0.288906	0.772654	0.961704	HSPG2
6.62464	-0.0612352	0.298899	-0.20487	0.837674	0.986245	IGFALS
97.1812	-0.00903324	0.187804	-0.0480993	0.961637	0.986245	IGHA1
63.1579	0.0210305	0.149431	0.140738	0.888077	0.986245	IGHG2
64.3757	0.142189	0.118553	1.19938	0.230382	0.784057	IGHG3
50.3008	-0.262417	0.335587	-0.781964	0.434236	0.871223	IGHG4
429.122	0.227471	0.15714	1.44756	0.147739	0.733448	IGHM
1.35532	3.66245	2.42398	1.51092	0.130808	0.733448	IGHV1-18
4.75138	-0.466367	0.458067	-1.01812	0.308621	0.871223	IGHV1-2
1.64522	-1.92977	2.51847	-0.766247	0.44353	0.871223	IGHV1-3
4.23229	-0.978406	0.731212	-1.33806	0.180877	0.736167	IGHV1-8
2.26039	0.0888217	0.676713	0.131255	0.895574	0.986245	IGHV2-26
4.01024	0.209714	0.39199	0.535	0.59265	0.946403	IGHV2-70D
13.317	-0.0781043	0.221933	-0.351927	0.724893	0.961704	IGHV3-13
7.23807	0.118885	0.407783	0.291539	0.770639	0.961704	IGHV3-15
21.4482	-0.0623807	0.184587	-0.337947	0.735403	0.961704	IGHV3-23
6.23793	-0.0972707	1.63696	-0.0594215	0.952616	0.986245	IGHV3-43
6.43049	-0.0304885	0.300367	-0.101504	0.91915	0.986245	IGHV3-49
3.7214	-0.24826	0.663089	-0.374398	0.708108	0.961704	IGHV3-64
5.6756	1.00295	0.391708	2.56046	0.0104533	0.215337	IGHV3-64D
25.9372	0.167956	0.194661	0.86281	0.388242	0.871223	IGHV3-7
9.72656	0.149472	0.261797	0.570945	0.568037	0.921382	IGHV3-72
24.3318	0.190447	0.177257	1.07441	0.282638	0.855743	IGHV3-74
15.9864	-0.52055	0.86706	-0.600362	0.548265	0.921382	IGHV3-9
7.57294	-1.22297	1.27615	-0.95833	0.337896	0.871223	IGHV4-28
23.6686	0.450307	0.270217	1.66646	0.0956215	0.733448	IGHV5-51
7.84013	0.010213	0.29124	0.0350673	0.972026	0.986245	IGHV6-1
6.4797	0.101946	0.333661	0.305538	0.759957	0.961704	IGKV1-12
3.39834	0.339281	0.425999	0.796438	0.425778	0.871223	IGKV1-16
5.68167	-0.126112	0.349402	-0.360937	0.718147	0.961704	IGKV1-27
6.65825	0.253134	0.621357	0.407388	0.683723	0.961704	IGKV1-5
1.97136	0.674562	0.623842	1.0813	0.279563	0.855743	IGKV1D-16
3.05701	-0.912856	2.06942	-0.441117	0.659129	0.961704	IGKV2-30
8.09239	0.567244	1.35841	0.41758	0.676254	0.961704	IGKV2D-29
10.7202	0.241816	0.251999	0.959591	0.337261	0.871223	IGKV3-15
20.6483	-0.0628495	0.18901	-0.33252	0.739497	0.961704	IGKV3-20
5.02517	0.0881814	0.855162	0.103117	0.91787	0.986245	IGKV3-7
5.25145	-0.121515	0.335931	-0.361727	0.717556	0.961704	IGKV4-1
59.1022	0.0991562	0.105801	0.937196	0.348658	0.871223	IGLC2
4.18998	0.412513	0.508843	0.810688	0.417545	0.871223	IGLV1-40
14.6993	0.359987	0.237514	1.51565	0.129608	0.733448	IGLV1-47
8.66184	0.406381	0.264468	1.5366	0.124392	0.733448	IGLV1-51
1.11263	-3.1518	1.85625	-1.69794	0.089519	0.733448	IGLV2-23
4.78296	-0.372126	0.367991	-1.01124	0.311902	0.871223	IGLV3-19
9.00584	0.279255	0.757828	0.368494	0.712505	0.961704	IGLV3-21
1.98441	0.839874	1.27408	0.659199	0.509768	0.917226	IGLV3-27
7.96254	-0.204186	0.30871	-0.661417	0.508345	0.917226	IGLV3-9
1.09319	-1.22273	2.10075	-0.582045	0.560536	0.921382	IGLV4-69
3.78099	0.0333533	0.545068	0.0611912	0.951207	0.986245	IGLV5-45
3.97158	0.148635	0.477445	0.311313	0.755563	0.961704	IGLV6-57
6.805	0.174903	0.311831	0.560889	0.574873	0.925187	IGLV7-43
8.24919	0.571632	0.302783	1.88792	0.0590362	0.608073	IGLV8-61
3.26374	0.00810568	0.558493	0.0145135	0.98842	0.98842	ITGB1
61.13	-0.194867	0.146095	-1.33384	0.182255	0.736167	ITIH1
78.3302	-0.312405	0.0987014	-3.16516	0.00155	0.084122	ITIH2
7.81233	0.622116	0.312595	1.99017	0.0465727	0.576289	ITIH3
28.9255	0.0668184	0.155298	0.430259	0.667007	0.961704	ITIH4
26.8957	0.180187	0.218385	0.825085	0.409323	0.871223	JCHAIN
5.49585	-0.0210021	0.718158	-0.0292444	0.97667	0.986245	JUP
13.8058	-0.336066	0.268967	-1.24947	0.211493	0.784057	KLKB1
17.1057	0.00469224	0.226192	0.0207445	0.983449	0.988247	KNG1
3.10763	-0.0237643	0.549114	-0.0432775	0.96548	0.986245	LAMA2
2.17589	-0.869799	0.71042	-1.22434	0.220822	0.784057	LAMB1
60.1606	-0.241004	0.194438	-1.23949	0.215164	0.784057	LGALS3BP
57.6781	-0.548931	0.518379	-1.05894	0.289628	0.855743	LPA
15.1418	-0.00919736	0.284902	-0.0322826	0.974247	0.986245	LRP1
2.19921	0.428759	0.650494	0.659128	0.509813	0.917226	LUM
21.3452	0.0343799	0.17839	0.192724	0.847175	0.986245	MASP1
5.0652	-0.200416	0.348129	-0.575695	0.564821	0.921382	MASP2
14.9034	2.20431	0.699812	3.14987	0.00163344	0.084122	MBL2
2.93392	-0.294387	0.477797	-0.616134	0.537806	0.921382	ORM1
5.99103	-0.0204885	0.318048	-0.0644194	0.948636	0.986245	ORM2
51.4663	0.299776	0.153229	1.9564	0.0504185	0.576289	P0DOX2
12.6269	-0.0355394	0.274604	-0.129421	0.897025	0.986245	P0DOX3
93.262	0.132479	0.0986197	1.34333	0.179165	0.736167	P0DOX5
87.2251	0.240296	0.124269	1.93368	0.0531528	0.576289	P0DOX7
46.4942	0.0592421	0.330072	0.179482	0.857559	0.986245	P0DOX8
3.01033	-0.230051	0.55658	-0.413329	0.679366	0.961704	PCSK9
13.1677	-0.214462	0.228574	-0.938259	0.348111	0.871223	PCYOX1
7.07524	0.116644	0.293909	0.396873	0.691461	0.961704	PGLYRP2
14.5333	0.112947	0.244679	0.461614	0.644358	0.961704	PIGR
7.85785	0.0505577	0.278345	0.181637	0.855868	0.986245	PLA2G7
26.8261	0.126939	0.154096	0.823767	0.410072	0.871223	PLG
1.82017	0.469261	0.939807	0.499317	0.617556	0.961704	PLTP
2.09777	0.556006	0.848011	0.655659	0.512043	0.917226	PLXDC2
12.4593	-0.146032	0.232365	-0.62846	0.529703	0.921382	PON1
4.40025	-0.395956	0.457518	-0.865445	0.386795	0.871223	PRDX2
27.953	-0.571144	0.208799	-2.73538	0.00623086	0.183365	PRG4
139.156	-0.0923768	0.121828	-0.758254	0.448299	0.871223	PROS1
159.535	-0.15111	0.211559	-0.71427	0.47506	0.896788	PZP
2.16588	0.384635	0.562956	0.683242	0.494454	0.917226	QSOX1
1.9632	-0.343283	0.761586	-0.450748	0.652171	0.961704	RAP1B
5.75525	0.166436	0.384411	0.432963	0.665042	0.961704	RELN
12.7328	-0.258793	0.264186	-0.979588	0.32729	0.871223	SAA4
46.0555	0.0248286	0.125336	0.198097	0.842969	0.986245	SERPINA1
5.34197	-0.15386	0.332912	-0.462163	0.643964	0.961704	SERPINA3
5.94374	-0.276771	0.315508	-0.877225	0.380365	0.871223	SERPINA4
11.3216	0.0245749	0.240427	0.102214	0.918587	0.986245	SERPIND1
7.95184	0.051396	0.286383	0.179466	0.857572	0.986245	SERPINF2
24.8607	-0.113191	0.159847	-0.708125	0.478868	0.896788	SERPING1
3.55871	-0.682612	0.465113	-1.46763	0.142206	0.733448	SSC5D
4.05889	0.743372	0.723253	1.02782	0.304035	0.871223	SVEP1
3.71221	0.264132	0.430456	0.61361	0.539473	0.921382	TGFBI
2.95944	-0.83946	0.950882	-0.882822	0.377332	0.871223	TGM3
2.6881	1.31461	1.41741	0.927473	0.353681	0.871223	THBS1
10.1341	0.344979	0.294959	1.16958	0.242169	0.796634	THBS4
3.24976	1.4355	1.56975	0.914479	0.360465	0.871223	TLN1
12.3156	0.179054	0.280694	0.637896	0.523541	0.921382	TNC
10.4105	-0.185669	0.241744	-0.768039	0.442464	0.871223	TTR
27.1868	0.0538804	0.157044	0.343091	0.73153	0.961704	VTN
57.9475	0.184616	0.227943	0.809924	0.417984	0.871223	VWF

## Sheet: DE_Combined_F
baseMean	log2FoldChange	lfcSE	stat	pvalue	padj	Protein
2.2271	1.51192	0.79192	1.90918	0.0562388	0.888573	ANPEP
13.3119	0.998618	0.447438	2.23186	0.0256243	0.888573	MBL2
5.48377	0.911991	0.432358	2.10934	0.034915	0.888573	SVEP1
1.63761	0.751187	0.443338	1.69439	0.0901914	0.918684	NOTCH3
3.53198	0.703944	0.533966	1.31833	0.187393	0.996478	ADAMTS13
3.47373	0.68763	0.422646	1.62696	0.103745	0.918684	FBN1
5.18275	0.685358	1.21409	0.564504	0.572411	0.996478	DSP
2.688	0.678413	0.33196	2.04366	0.0409873	0.888573	LUM
4.97866	0.638147	0.609863	1.04638	0.295387	0.996478	IGHV1-18
9.33716	0.62125	0.275596	2.25421	0.0241832	0.888573	C7
2.15875	0.588755	0.419581	1.4032	0.160559	0.996478	PLXDC2
2.11803	0.554625	0.383793	1.44512	0.148425	0.996478	C8G
1.84471	0.550975	0.732077	0.752619	0.451679	0.996478	CD36
11.1308	0.518064	0.269202	1.92444	0.0542989	0.888573	TNC
8.64626	0.477258	0.238914	1.99761	0.0457588	0.888573	THBS4
3.52415	0.431761	0.333194	1.29582	0.195036	0.996478	ANGPTL6
4.44687	0.43155	0.364959	1.18246	0.237023	0.996478	HGFAC
4.42317	0.419087	0.368882	1.1361	0.255914	0.996478	RELN
3.52397	0.403981	0.52135	0.774875	0.438414	0.996478	IGHV3-64
2.39923	0.389293	0.516283	0.75403	0.450831	0.996478	LAMC1
2.83265	0.38221	0.595245	0.642105	0.520805	0.996478	DBH
10.7399	0.370901	0.244554	1.51664	0.129358	0.996478	GC
8.93402	0.368529	0.228108	1.61559	0.106182	0.918684	FBLN1
8.75843	0.357833	0.209934	1.7045	0.0882876	0.918684	ITIH3
7.15629	0.347137	0.262271	1.32358	0.185642	0.996478	IGLV8-61
91.2472	0.346085	0.26697	1.29635	0.194856	0.996478	VWF
7.86825	0.33113	0.198889	1.6649	0.0959329	0.918684	C9
16.0366	0.327671	0.177904	1.84184	0.0654988	0.918684	IGLV1-47
2.23096	0.327283	0.47523	0.688683	0.491023	0.996478	IGLV3-27
12.6984	0.323566	0.451469	0.716695	0.473562	0.996478	IGLV3-9
3.09227	0.320357	0.923379	0.346939	0.728637	0.996478	JUP
6.87899	0.315303	0.255479	1.23417	0.217141	0.996478	IGHV3-64D
2.02205	0.280632	0.680789	0.412216	0.680181	0.996478	PKM
6.96648	0.2646	0.267453	0.989334	0.3225	0.996478	C8B
2.59053	0.259894	0.588981	0.441261	0.659024	0.996478	ECM1
23.8116	0.257973	0.453366	0.569016	0.569345	0.996478	APOC1
17.702	0.257153	0.324054	0.79355	0.427457	0.996478	ACTB
14.5087	0.256145	0.169816	1.50836	0.131461	0.996478	CFB
7.24278	0.255091	0.193459	1.31858	0.187311	0.996478	IGFALS
22.7619	0.254443	0.190186	1.33787	0.18094	0.996478	PLG
3.74852	0.241666	0.37921	0.637288	0.523937	0.996478	IGLV6-57
4.14574	0.22424	0.288838	0.77635	0.437542	0.996478	AHSG
8.04478	0.209764	0.578741	0.362449	0.717017	0.996478	IGKV2D-29
30.6296	0.19265	0.417761	0.461148	0.644692	0.996478	APOC3
3.24911	0.190636	0.305522	0.623969	0.532648	0.996478	IGKV1D-16
21.6711	0.186301	0.472219	0.394523	0.693195	0.996478	APOC2
8.04568	0.185329	0.197314	0.939259	0.347598	0.996478	A1BG
765.612	0.183803	0.0878273	2.09277	0.0363693	0.888573	FGG
8.53494	0.181949	0.274608	0.662577	0.507602	0.996478	SERPIND1
4.53731	0.17474	0.239093	0.730845	0.464874	0.996478	HSPA5
17.0504	0.165675	0.357715	0.463147	0.643259	0.996478	IGLV3-21
29.855	0.164896	0.100286	1.64426	0.100122	0.918684	F13B
7.63583	0.164338	0.248832	0.660437	0.508973	0.996478	ADIPOQ
11.0019	0.154679	0.273609	0.565327	0.571851	0.996478	COMP
5.59874	0.14492	0.270543	0.535665	0.59219	0.996478	IGLV3-19
14.1367	0.142103	0.177699	0.799682	0.423895	0.996478	C6
27.2317	0.140278	0.209513	0.66954	0.503151	0.996478	IGHV5-51
57.1573	0.140121	0.115682	1.21126	0.225796	0.996478	SERPINA1
4.79573	0.135275	0.804308	0.168188	0.866435	0.996478	FERMT3
1313.46	0.133984	0.123694	1.08319	0.278724	0.996478	FGB
19.0569	0.130037	0.137862	0.943239	0.345559	0.996478	KNG1
26.3833	0.125346	0.157133	0.797706	0.425041	0.996478	ITIH4
20.9801	0.123508	0.140989	0.876012	0.381023	0.996478	HPX
3.99738	0.114733	0.30543	0.375645	0.707181	0.996478	C8A
5.84036	0.112337	0.25455	0.441316	0.658984	0.996478	IGHV1-2
845.183	0.109582	0.0921983	1.18855	0.234619	0.996478	FGA
10.6049	0.106018	0.231919	0.457131	0.647577	0.996478	SERPINA3
144.986	0.104999	0.155573	0.674917	0.499729	0.996478	P0DOX5
20.9678	0.10436	0.154481	0.675553	0.499325	0.996478	CPN2
21.27	0.0950918	0.223669	0.425145	0.670731	0.996478	VTN
20.9224	0.089614	0.264481	0.33883	0.734738	0.996478	SAA4
5.96909	0.0885605	0.656944	0.134807	0.892765	0.996478	ITGB3
3.00667	0.0869473	0.77474	0.112228	0.910643	0.996478	PFN1
4.59351	0.0801357	0.982841	0.0815348	0.935017	0.996478	MMRN1
2.54124	0.0799195	0.406279	0.196711	0.844054	0.996478	LAMA2
20.0732	0.0798609	1.16902	0.0683143	0.945535	0.996478	IGHV3-20
2.70566	0.0789183	0.410576	0.192214	0.847575	0.996478	TGFBI
16.384	0.0757696	0.272797	0.277751	0.781203	0.996478	APOC4
13.0986	0.074018	0.203528	0.363674	0.716101	0.996478	IGLV1-51
91.2422	0.0647185	0.141862	0.456208	0.64824	0.996478	IGHG3
23.7835	0.0636612	0.170261	0.373904	0.708476	0.996478	APOA4
134.14	0.062197	0.115245	0.539694	0.589408	0.996478	FCGBP
12.6635	0.0608675	0.155419	0.391635	0.695328	0.996478	APOH
103.357	0.0571686	0.186578	0.306406	0.759296	0.996478	IGHG2
257.449	0.0568533	0.231046	0.246069	0.805629	0.996478	FN1
2.34536	0.053166	0.480754	0.110589	0.911942	0.996478	SELENOP
5.51231	0.0525911	0.266445	0.197381	0.843529	0.996478	IGLV1-40
10.3971	0.0476813	0.1666	0.286202	0.774724	0.996478	TTR
149.872	0.0440938	0.224591	0.196329	0.844352	0.996478	APOE
8.63013	0.0407432	0.173294	0.23511	0.814123	0.996478	SERPINF2
17.6207	0.0351269	0.175895	0.199704	0.841712	0.996478	PIGR
4.20768	0.0323669	0.25936	0.124795	0.900686	0.996478	ORM1
25.8278	0.0303304	0.129004	0.235113	0.814121	0.996478	F2
6.66856	0.0196057	0.20238	0.0968761	0.922825	0.996478	PGLYRP2
5.86164	0.0186732	0.226721	0.0823617	0.934359	0.996478	AFM
415.213	0.0165188	0.0768744	0.21488	0.829861	0.996478	C4BPA
13.6208	0.0115725	0.225227	0.0513816	0.959021	0.996478	LRP1
7.86205	0.00498569	0.253509	0.0196667	0.984309	0.996478	IGKV1-5
4.02845	0.00416064	0.353622	0.0117658	0.990612	0.996478	SERPINA4
38.7996	0.00149347	0.232914	0.00641211	0.994884	0.996478	IGHV3-7
12.2227	0.00104277	0.224299	0.00464901	0.996291	0.996478	HRG
1819.72	0.000435806	0.0987234	0.00441442	0.996478	0.996478	A2M
65.7672	-0.00263549	0.130062	-0.0202633	0.983833	0.996478	P0DOX2
5.40339	-0.0036224	0.817591	-0.00443057	0.996465	0.996478	VCL
3.09801	-0.00838708	0.687867	-0.0121929	0.990272	0.996478	YWHAZ
13.6887	-0.0107185	0.18774	-0.0570925	0.954471	0.996478	IGKV3-15
4.6625	-0.0127504	0.491921	-0.0259195	0.979322	0.996478	IGLV2-11
17.3545	-0.0176124	0.142716	-0.123408	0.901784	0.996478	F13A1
2.87935	-0.0193053	0.57273	-0.0337075	0.97311	0.996478	GAPDH
28.3754	-0.0200375	0.746175	-0.0268537	0.978576	0.996478	TLN1
27.2052	-0.0211769	0.104179	-0.203274	0.838921	0.996478	SERPING1
229.139	-0.0212856	0.0602851	-0.353083	0.724026	0.996478	CFH
49.9801	-0.0235525	0.20299	-0.116028	0.907631	0.996478	CP
4.97729	-0.0276871	0.270132	-0.102495	0.918364	0.996478	GP1BA
141.229	-0.0359311	0.105368	-0.341006	0.733099	0.996478	PROS1
5.65606	-0.0360226	0.736526	-0.0489088	0.960992	0.996478	TUBB1
64.1289	-0.0382071	0.129638	-0.294721	0.768207	0.996478	LGALS3BP
3.7456	-0.0390192	0.286877	-0.136013	0.891811	0.996478	IGLV5-45
3.40966	-0.0432052	0.357579	-0.120827	0.903828	0.996478	ITGB1
2855.44	-0.0436115	0.127749	-0.341384	0.732814	0.996478	APOB
13.1522	-0.047427	0.291975	-0.162435	0.870963	0.996478	IGKV4-1
2.09458	-0.0501348	0.698839	-0.0717402	0.942809	0.996478	CFHR4
28.0044	-0.0551872	0.300314	-0.183765	0.854198	0.996478	IGHV3-13
7.96557	-0.0562699	0.656283	-0.0857403	0.931673	0.996478	ITGA2B
25.3012	-0.0611589	0.198066	-0.308781	0.757488	0.996478	FCN3
4.70674	-0.0630685	0.434506	-0.14515	0.884592	0.996478	IGKV3-7
3.62358	-0.0674397	0.279771	-0.241053	0.809514	0.996478	COL6A1
29.5941	-0.0685584	0.188554	-0.363601	0.716156	0.996478	F5
2.49824	-0.0757599	0.459515	-0.164869	0.869047	0.996478	PCSK9
4.68466	-0.0804314	0.248498	-0.32367	0.746188	0.996478	IGKV1-16
70.6228	-0.0821099	0.182486	-0.449951	0.652746	0.996478	C1R
41.8689	-0.0860648	0.220429	-0.390442	0.69621	0.996478	IGHV3-74
3.45594	-0.0868033	0.282285	-0.307503	0.758461	0.996478	CAMP
68.8328	-0.0881367	0.262883	-0.33527	0.737422	0.996478	IGHG4
82.6848	-0.0931302	0.11804	-0.788974	0.430127	0.996478	IGLC2
23.8111	-0.0955015	0.129605	-0.736866	0.461204	0.996478	MASP1
25.2642	-0.0956264	0.666946	-0.14338	0.88599	0.996478	IGHV3-43
26.3389	-0.0966035	0.104011	-0.928781	0.353002	0.996478	AMBP
32.2359	-0.0985149	0.118897	-0.828571	0.407347	0.996478	APOD
2.85895	-0.100071	0.365967	-0.273441	0.784514	0.996478	RAP1B
3.98453	-0.100705	0.948844	-0.106135	0.915475	0.996478	SLC4A1
12.5995	-0.101107	0.20536	-0.492339	0.62248	0.996478	APOM
13.9955	-0.102329	0.185583	-0.551392	0.581365	0.996478	KLKB1
2.60529	-0.106511	0.390274	-0.272912	0.784921	0.996478	C2
160.904	-0.111174	0.191195	-0.581472	0.560922	0.996478	IGHA1
8.58102	-0.111288	0.200409	-0.555305	0.578686	0.996478	IGHV3-49
5.64006	-0.114632	0.213111	-0.5379	0.590646	0.996478	APCS
11.7431	-0.123194	0.262572	-0.469183	0.638939	0.996478	CFP
14.0399	-0.125442	0.273316	-0.458964	0.64626	0.996478	P0DOX3
699.685	-0.127075	0.186753	-0.680445	0.496223	0.996478	IGHM
3.31421	-0.131962	0.352979	-0.373853	0.708514	0.996478	PLTP
67.1404	-0.133056	0.17808	-0.74717	0.454961	0.996478	P0DOX8
6.23665	-0.133758	0.554359	-0.241284	0.809335	0.996478	C1RL
322.417	-0.135574	0.112713	-1.20282	0.229046	0.996478	C3
86.0057	-0.139457	0.14812	-0.941513	0.346442	0.996478	CD5L
7.01318	-0.142565	0.205448	-0.693922	0.487731	0.996478	IGLV7-43
38.5583	-0.144263	0.173971	-0.829235	0.406972	0.996478	JCHAIN
30.7385	-0.144442	0.277165	-0.521142	0.602268	0.996478	C4BPB
14.3319	-0.14656	0.173133	-0.846513	0.397267	0.996478	IGHV3-72
2.51529	-0.146652	0.613949	-0.238867	0.811208	0.996478	IGHV1-46
35.4715	-0.146757	0.181612	-0.808078	0.419046	0.996478	APOL1
57.3322	-0.147513	0.137197	-1.07519	0.282288	0.996478	ITIH1
34.2351	-0.150058	0.441508	-0.339876	0.73395	0.996478	IGHV3-9
8.4788	-0.15287	0.237939	-0.642478	0.520563	0.996478	IGKV1-12
172.668	-0.155049	0.117016	-1.32502	0.185164	0.996478	APOA1
5.47113	-0.159663	0.267124	-0.597712	0.550032	0.996478	BCHE
8.11627	-0.161704	0.226725	-0.713217	0.475712	0.996478	IGKV1-27
4.63302	-0.164993	0.79059	-0.208696	0.834686	0.996478	IGKV1-8
2.10454	-0.165614	0.367104	-0.451136	0.651891	0.996478	ABI3BP
137.072	-0.170084	0.102989	-1.65148	0.0986405	0.918684	C4B
6.16135	-0.173503	0.23162	-0.749086	0.453805	0.996478	MASP2
4.25287	-0.174336	0.368098	-0.473612	0.635777	0.996478	F12
93.9787	-0.174946	0.374226	-0.467488	0.64015	0.996478	C1QB
6.34913	-0.175829	0.304474	-0.577486	0.563611	0.996478	IGHV6-1
6.94559	-0.17583	0.226211	-0.777283	0.436992	0.996478	PLA2G7
7.15798	-0.185324	0.211536	-0.876085	0.380984	0.996478	ORM2
30.0759	-0.189892	0.150243	-1.2639	0.206266	0.996478	PRG4
46.3864	-0.189973	0.269614	-0.704609	0.481053	0.996478	IGHV3-23
225.145	-0.194624	0.282675	-0.68851	0.491132	0.996478	P0DOX7
190.826	-0.195741	0.209872	-0.932668	0.350992	0.996478	PZP
49.2093	-0.197322	0.121134	-1.62895	0.103323	0.918684	CLU
11.8857	-0.197585	0.193249	-1.02243	0.306576	0.996478	PCYOX1
9.28943	-0.200718	0.211443	-0.949279	0.342479	0.996478	CPN1
5.13123	-0.203338	0.236302	-0.860499	0.389514	0.996478	COLEC11
35.0221	-0.212154	0.240424	-0.882416	0.377552	0.996478	C1QC
12.5606	-0.223472	0.158751	-1.40769	0.159223	0.996478	AGT
21.1682	-0.226339	0.723018	-0.313048	0.754245	0.996478	THBS1
10.9422	-0.227221	0.247869	-0.916697	0.359301	0.996478	IGHV3-15
134.899	-0.230372	0.195618	-1.17766	0.238931	0.996478	C4A
31.5601	-0.231431	0.872876	-0.265136	0.790905	0.996478	FLNA
74.7617	-0.235889	0.118574	-1.98938	0.0466597	0.888573	ITIH2
4.16882	-0.23622	0.571222	-0.413535	0.679215	0.996478	IGKV1-17
4.67135	-0.244243	0.272733	-0.89554	0.370499	0.996478	PRDX2
59.1863	-0.26539	0.398735	-0.665579	0.50568	0.996478	LPA
14.7114	-0.269159	0.231228	-1.16404	0.244408	0.996478	FCN2
19.0437	-0.27248	0.601354	-0.453111	0.650469	0.996478	CFHR1
5.16383	-0.275054	0.334362	-0.822623	0.410722	0.996478	IGHV1-8
1.9752	-0.278738	0.51646	-0.539709	0.589398	0.996478	F10
9.32881	-0.286262	0.215041	-1.3312	0.183123	0.996478	ATRN
6.16873	-0.297388	0.331311	-0.897609	0.369394	0.996478	CFI
372.357	-0.298936	1.27711	-0.234072	0.814929	0.996478	P0DOX6
33.1205	-0.301052	1.09204	-0.275679	0.782795	0.996478	IGHV3-30-3
3.20033	-0.308546	0.907093	-0.340148	0.733745	0.996478	HRNR
18.4101	-0.311243	0.149399	-2.0833	0.0372237	0.888573	PON1
3.68383	-0.31432	0.316482	-0.993169	0.320628	0.996478	IGHV2-70D
2.43441	-0.31837	1.12922	-0.281937	0.777992	0.996478	HBG1
3.88664	-0.321969	0.821865	-0.391754	0.69524	0.996478	TUBA1B
279.146	-0.322623	0.145378	-2.2192	0.0264731	0.888573	HPR
8.31406	-0.323924	0.319364	-1.01428	0.31045	0.996478	SSC5D
32.5351	-0.340741	0.212325	-1.60481	0.108536	0.918684	IGKV3-20
2.94721	-0.345669	0.41721	-0.828526	0.407373	0.996478	IGHV3-38
8.36953	-0.363887	0.910841	-0.399506	0.68952	0.996478	MYH9
2.88935	-0.367588	0.671988	-0.547015	0.584368	0.996478	IGLV3-10
489.338	-0.375681	0.220299	-1.70532	0.0881344	0.918684	HP
3.10593	-0.376444	0.432627	-0.870135	0.384227	0.996478	FCN1
48.6075	-0.396487	0.374682	-1.0582	0.289966	0.996478	C1S
2.28601	-0.420564	1.25087	-0.336218	0.736706	0.996478	DSG1
2.26003	-0.432968	0.416288	-1.04007	0.298308	0.996478	LAMB1
3.43669	-0.435298	0.88015	-0.494573	0.620901	0.996478	STOM
16.6637	-0.442369	0.230838	-1.91637	0.0553186	0.888573	APOA2
2.39279	-0.450825	0.700339	-0.643723	0.519755	0.996478	PF4
2.70563	-0.469362	0.779175	-0.602383	0.546919	0.996478	IGLV10-54
5.57956	-0.470093	0.471891	-0.996189	0.319159	0.996478	COL6A3
1.99979	-0.492175	0.638581	-0.770732	0.440866	0.996478	TFRC
3.59353	-0.535339	0.647975	-0.826172	0.408706	0.996478	IGHV1-3
27.1705	-0.602091	0.656839	-0.916649	0.359326	0.996478	HBD
1.91448	-0.616686	0.719995	-0.856514	0.391714	0.996478	IGLV2-23
1.55881	-0.667598	1.288	-0.518319	0.604235	0.996478	TGM3
10.5549	-0.676536	1.79042	-0.377865	0.705531	0.996478	IGLC7
9.19156	-0.719935	0.567653	-1.26827	0.204703	0.996478	IGHV4-28
17.7305	-0.74534	0.91323	-0.816159	0.414409	0.996478	IGKV3D-20
7.52878	-0.804451	0.393543	-2.04412	0.0409414	0.888573	GPLD1
1.5494	-0.852127	0.488976	-1.74268	0.0813902	0.918684	HLA-A
6.93115	-0.854853	0.601651	-1.42084	0.155362	0.996478	IGKV2-30
7.78993	-0.8917	0.419643	-2.1249	0.0335947	0.888573	C1QA
2.63495	-0.998038	0.480265	-2.0781	0.0377001	0.888573	CNDP1
2.10813	-1.18571	0.656482	-1.80615	0.0708946	0.918684	IGLV4-69

## Sheet: DE_Combined_M
baseMean	log2FoldChange	lfcSE	stat	pvalue	padj	Protein
4.19625	4.5346	1.23333	3.67673	0.000236243	0.0569346	DSP
1.5816	3.72894	1.56942	2.37599	0.0175018	0.24934	DSG1
2.50049	3.11785	1.13542	2.74598	0.00603307	0.181746	JUP
4.43612	2.71474	0.876396	3.09761	0.00195087	0.0783599	HRNR
1.65742	2.54571	0.802995	3.17027	0.00152296	0.0783599	CLEC3B
3.46213	1.51236	1.05596	1.43222	0.15208	0.466594	ANPEP
2.32484	1.39816	0.53852	2.59629	0.00942354	0.227107	LUM
2.31384	1.37806	0.624744	2.2058	0.0273979	0.273429	FCN1
3.33683	1.34349	0.677712	1.98239	0.0474358	0.317557	ECM1
4.83528	1.1979	0.481839	2.4861	0.0129153	0.23943	COL6A3
3.4507	0.938109	0.444537	2.1103	0.0348321	0.278283	TGFBI
7.86281	0.893585	0.262028	3.41026	0.000649011	0.0782058	C9
3.87598	0.880991	0.477558	1.84478	0.0650692	0.334114	F12
10.7964	0.87708	0.376121	2.33191	0.0197053	0.24934	C7
2.35754	0.844914	0.779313	1.08418	0.278286	0.549729	TNXB
3.95616	0.836653	0.425799	1.9649	0.0494259	0.321936	SERPINA4
9.89884	0.811404	0.258236	3.1421	0.00167739	0.0783599	FBLN1
4.41781	0.753915	0.439292	1.71621	0.0861244	0.391622	IGLV6-57
14.6948	0.727853	0.227734	3.19607	0.00139315	0.0783599	C6
3.77043	0.692719	0.51562	1.34347	0.179121	0.507853	HGFAC
2.06302	0.689931	0.492931	1.39965	0.161618	0.469276	F10
2.5528	0.669465	0.571548	1.17132	0.241471	0.541477	C2
5.87795	0.661325	0.279258	2.36815	0.0178774	0.24934	C8B
14.3041	0.661289	0.315013	2.09924	0.0357958	0.278283	COMP
2.76041	0.658035	0.389407	1.68984	0.0910585	0.404671	C8G
4.69402	0.652272	0.789189	0.826509	0.408515	0.634613	ADAMTS13
13.3365	0.636273	0.295629	2.15227	0.0313763	0.273429	CFP
24.1475	0.602232	0.240063	2.50864	0.0121199	0.23943	PLG
6.24641	0.587855	0.313848	1.87305	0.0610608	0.334114	CFI
10.1303	0.579732	0.27865	2.0805	0.0374794	0.282267	TNC
8.68221	0.577736	0.327996	1.76141	0.0781687	0.369386	SERPIND1
9.08905	0.54387	0.29643	1.83473	0.0665454	0.334114	PLA2G7
9.86639	0.543004	0.257378	2.10975	0.0348796	0.278283	THBS4
4.21426	0.538877	0.492976	1.09311	0.274345	0.546424	RELN
15.581	0.537827	0.181556	2.96231	0.00305338	0.105124	CFB
3.21158	0.524316	0.392392	1.3362	0.181483	0.507853	COL6A1
22.069	0.509536	0.188554	2.70233	0.00688557	0.18438	CPN2
2.85392	0.508567	0.821418	0.619133	0.535829	0.701819	DBH
22.4281	0.490216	0.29376	1.66877	0.0951639	0.404671	VTN
61.0214	0.476739	0.427157	1.11607	0.26439	0.541477	IGHG4
3.59261	0.468779	0.380628	1.23159	0.218101	0.527939	C8A
10.1778	0.449733	0.238947	1.88214	0.0598165	0.334114	CPN1
10.3834	0.414142	0.264676	1.56471	0.11765	0.429602	GC
44.0919	0.386909	0.235987	1.63953	0.101102	0.408089	CP
7.06517	0.386073	0.26648	1.44879	0.147397	0.466594	PGLYRP2
2.06119	0.380491	0.662257	0.574537	0.565605	0.706009	HMCN1
2.2072	0.374335	0.450072	0.831723	0.405565	0.634613	PLXDC2
14.9093	0.368856	0.208652	1.76781	0.0770933	0.369386	KLKB1
5.71913	0.366563	0.463964	0.790067	0.429489	0.654862	SVEP1
25.9624	0.364902	0.180368	2.02309	0.0430634	0.296522	ITIH4
6.42421	0.362932	0.25574	1.41914	0.155858	0.466594	AFM
12.9763	0.340941	0.23156	1.47236	0.140922	0.4596	HRG
7.93279	0.337166	0.2656	1.26945	0.204279	0.527939	A1BG
8.80501	0.335615	0.779886	0.430338	0.66695	0.784073	IGLV3-9
29.6901	0.319827	0.174078	1.83726	0.0661713	0.334114	FCN3
19.8785	0.313156	0.140351	2.23123	0.0256661	0.272169	KNG1
4.88655	0.312938	0.314283	0.99572	0.319386	0.594044	AHSG
22.2861	0.306905	0.159762	1.92101	0.0547306	0.32529	HPX
8.59837	0.291043	0.255741	1.13804	0.255105	0.541477	ITIH3
6.54213	0.290321	0.347011	0.836633	0.402799	0.634613	ADIPOQ
3.58844	0.274026	0.505194	0.542418	0.587531	0.722423	FBN1
2.36549	0.225639	0.48015	0.469935	0.638402	0.757906	ABI3BP
15.4322	0.224753	0.236106	0.951917	0.341139	0.609344	APOM
13.467	0.215493	0.240741	0.895126	0.37072	0.622057	LRP1
3.18018	0.205379	0.870454	0.235944	0.813476	0.886469	IGHV3-38
28.821	0.204428	0.122027	1.67526	0.0938823	0.404671	SERPING1
26.3393	0.186511	0.187721	0.993557	0.320439	0.594044	F2
335.648	0.1828	0.121308	1.50691	0.131834	0.453886	C3
135.533	0.181509	0.111692	1.62508	0.104146	0.408089	FCGBP
5.52323	0.174997	0.296401	0.590407	0.554918	0.704317	BCHE
3226.08	0.140841	0.15205	0.926277	0.354302	0.614293	APOB
59.3994	0.138075	0.134653	1.02542	0.305167	0.594044	ITIH1
8.55075	0.133596	0.20902	0.639156	0.522721	0.701819	SERPINF2
154.061	0.125709	0.132806	0.946562	0.343862	0.609344	APOA1
10.0741	0.120393	0.207151	0.581186	0.561115	0.704317	ATRN
79.0424	0.118369	0.124597	0.950017	0.342104	0.609344	ITIH2
89.2728	0.105922	0.117933	0.898156	0.369102	0.622057	IGHG3
10.9869	0.0975917	0.288868	0.337841	0.735483	0.836091	IGLV1-51
143.025	0.0964782	0.116561	0.827703	0.407839	0.634613	C4A
251.644	0.0952336	0.0769066	1.2383	0.215605	0.527939	CFH
3.94629	0.0892084	0.434965	0.205093	0.837499	0.904421	ANGPTL6
11.776	0.0871294	0.18491	0.4712	0.637498	0.757906	TTR
28.0061	0.0800298	0.136128	0.587899	0.5566	0.704317	F13B
143.069	0.0732532	0.116798	0.627179	0.530542	0.701819	C4B
2.21952	0.0724983	0.882497	0.0821513	0.934526	0.954326	IGHV3-64
14.6882	0.0540568	0.455278	0.118734	0.905486	0.946893	MBL2
26.9111	0.040235	0.123516	0.325748	0.744615	0.842499	AMBP
6.77604	0.0382813	0.230804	0.165861	0.868267	0.921816	APCS
7.50257	0.0373128	0.257598	0.144849	0.88483	0.935281	IGFALS
51.7059	0.0221664	0.115145	0.192509	0.847343	0.904421	SERPINA1
14.4314	0.0188167	0.162307	0.115933	0.907706	0.946893	APOH
758.573	0.0176447	0.0760063	0.232147	0.816424	0.886469	FGG
12.7876	0.00475263	0.284776	0.016689	0.986685	0.990796	PCYOX1
5.06753	-0.00263715	0.501172	-0.00526196	0.995802	0.995802	IGKV1-27
24.2501	-0.00761262	0.329827	-0.0230806	0.981586	0.9898	IGHV3-7
17.0685	-0.0280262	0.255588	-0.109653	0.912684	0.946893	PIGR
12.2265	-0.0288031	0.298812	-0.096392	0.923209	0.947723	P0DOX3
4.61508	-0.0334978	0.441961	-0.0757935	0.939583	0.955441	IGHV6-1
6.64805	-0.0406853	0.363841	-0.111822	0.910965	0.946893	IGKV1-5
5.2297	-0.042889	0.450348	-0.0952352	0.924128	0.947723	IGLV8-61
14.9004	-0.0481657	0.2423	-0.198786	0.84243	0.904421	FCN2
3.27205	-0.0517747	0.818095	-0.0632868	0.949538	0.961507	IGKV3-7
896.208	-0.0530962	0.0853957	-0.621767	0.534095	0.701819	FGA
403.378	-0.0640107	0.0935381	-0.684327	0.493768	0.687851	C4BPA
133.695	-0.0677942	0.139918	-0.48453	0.62801	0.755658	P0DOX5
3.61449	-0.0763833	0.329317	-0.231945	0.816581	0.886469	ORM1
3.15503	-0.0867286	0.452877	-0.191506	0.848129	0.904421	IGLV5-45
10.7015	-0.0960809	0.238041	-0.403632	0.686484	0.795397	IGKV3-15
1546.74	-0.101045	0.135252	-0.747086	0.455012	0.670806	A2M
92.7371	-0.105259	0.157233	-0.669447	0.50321	0.696975	IGHG2
5.40781	-0.105906	0.305974	-0.346127	0.729248	0.832932	CAMP
24.6712	-0.113164	0.14403	-0.785695	0.432046	0.654862	MASP1
9.9323	-0.117607	0.244305	-0.481393	0.630237	0.755658	IGHV3-72
24.1218	-0.118485	0.293258	-0.404031	0.68619	0.795397	IGKV3-20
304.308	-0.123717	0.202588	-0.610686	0.541408	0.704317	FN1
2.91371	-0.126084	0.467272	-0.269831	0.78729	0.867467	APMAP
2.22585	-0.127755	1.2035	-0.106153	0.915461	0.946893	IGHV1-3
59.1784	-0.135377	0.477367	-0.28359	0.776724	0.862629	C1S
26.8775	-0.137691	0.198837	-0.692482	0.488635	0.687851	APOA4
10.9306	-0.138428	0.209672	-0.660213	0.509117	0.699928	AGT
476.193	-0.141078	0.241328	-0.584589	0.558824	0.704317	HP
19.7222	-0.14248	0.342202	-0.416362	0.677145	0.792194	IGHV5-51
2.31476	-0.149529	0.481373	-0.31063	0.756082	0.849749	IGKV1-16
4.43941	-0.151748	0.305011	-0.497517	0.618824	0.74943	PRDX2
138.977	-0.155075	0.106964	-1.44978	0.147119	0.466594	PROS1
1308.06	-0.156909	0.122685	-1.27896	0.200913	0.526303	FGB
83.1926	-0.167544	0.233471	-0.717621	0.472991	0.686692	VWF
13.7892	-0.176975	0.251824	-0.702773	0.482197	0.687851	IGLV1-47
2.87119	-0.181683	0.589861	-0.30801	0.758075	0.849749	TFRC
9.45319	-0.191293	0.299487	-0.638736	0.522995	0.701819	SERPINA3
73.1361	-0.193476	0.172733	-1.12009	0.262677	0.541477	IGLC2
62.292	-0.195375	0.21319	-0.916436	0.359438	0.618747	LGALS3BP
16.6106	-0.202093	0.212169	-0.952506	0.34084	0.609344	F13A1
6.66647	-0.205738	0.233643	-0.880566	0.378553	0.624872	ORM2
58.5729	-0.212411	0.16295	-1.30354	0.19239	0.521222	P0DOX2
263.959	-0.217493	0.195172	-1.11437	0.265122	0.541477	HPR
18.7263	-0.219848	0.193101	-1.13851	0.254907	0.541477	PON1
32.0026	-0.222495	0.157881	-1.40926	0.158758	0.466594	PRG4
5.4237	-0.22686	0.345272	-0.657047	0.511151	0.699928	IGLV7-43
5.62593	-0.241952	0.90097	-0.268546	0.788279	0.867467	IGKV2D-29
6.49236	-0.247868	0.289758	-0.85543	0.392313	0.626728	GP1BA
5.37383	-0.252043	0.307175	-0.820518	0.411921	0.634613	MASP2
5.33785	-0.253239	0.861399	-0.293986	0.768769	0.857747	C1RL
60.4774	-0.263261	0.169276	-1.55522	0.119895	0.431262	P0DOX8
3.80802	-0.264543	0.492448	-0.5372	0.59113	0.723159	RAP1B
49.1259	-0.26661	0.16711	-1.59541	0.11062	0.410144	CLU
4.65213	-0.272582	0.306106	-0.890485	0.373206	0.622057	COLEC11
75.6243	-0.272629	0.218367	-1.24849	0.211853	0.527939	C1R
69.9008	-0.282876	0.209723	-1.34881	0.177399	0.507853	CD5L
6.81561	-0.304872	0.250424	-1.21742	0.223443	0.527939	IGHV3-49
5.09328	-0.312688	0.278691	-1.12199	0.261869	0.541477	HSPA5
13.165	-0.313774	0.531636	-0.590204	0.555054	0.704317	IGLV3-21
34.0388	-0.3232	0.332071	-0.973287	0.330411	0.607855	C1QC
5.38754	-0.324969	0.610313	-0.532463	0.594405	0.723494	C1QA
3.19502	-0.325437	0.570417	-0.570524	0.568322	0.706009	PLTP
162.079	-0.335827	0.273013	-1.23008	0.218669	0.527939	IGHA1
32.6321	-0.347118	0.284446	-1.22033	0.222339	0.527939	F5
42.7957	-0.368031	0.169858	-2.16669	0.0302582	0.273429	APOD
33.8765	-0.368875	0.226664	-1.62741	0.10365	0.408089	APOL1
18.5572	-0.370702	0.971166	-0.381708	0.702678	0.810265	CFHR1
2.85444	-0.382373	0.589606	-0.648523	0.516647	0.701819	IGHV2-70D
20.8314	-0.382732	0.613445	-0.623906	0.532689	0.701819	IGHV3-9
4.78999	-0.391387	0.338263	-1.15705	0.247252	0.541477	IGHV3-64D
2.57498	-0.396604	0.511075	-0.77602	0.437737	0.659341	ITGB1
17.3964	-0.404997	0.266362	-1.52048	0.128392	0.44844	APOA2
3.25023	-0.409014	0.936839	-0.436589	0.662409	0.782552	IGKV1-8
14.3158	-0.409629	1.17963	-0.347251	0.728403	0.832932	MYH9
15.0452	-0.411729	0.552915	-0.744652	0.456482	0.670806	IGHV3-13
3.52936	-0.435297	0.467701	-0.930716	0.352001	0.614293	IGLV1-40
3.40388	-0.438059	0.62491	-0.700995	0.483306	0.687851	IGHV1-8
9.82955	-0.448089	0.393972	-1.13736	0.255387	0.541477	IGKV4-1
5.97095	-0.454522	0.398455	-1.14071	0.25399	0.541477	IGKV1-12
2.8121	-0.456832	0.53398	-0.855524	0.392261	0.626728	SELENOP
181.571	-0.472373	0.362454	-1.30327	0.192484	0.521222	P0DOX7
19.8638	-0.480529	0.340835	-1.40986	0.158581	0.466594	ACTB
3.18573	-0.495739	0.82274	-0.602547	0.54681	0.704317	IGKV1-17
33.7079	-0.508207	0.228245	-2.22659	0.0259746	0.272169	JCHAIN
534.554	-0.536657	0.296075	-1.81257	0.0698981	0.343784	IGHM
2.46455	-0.543623	0.964723	-0.563502	0.573093	0.708285	CFHR4
186.29	-0.578957	0.282821	-2.04708	0.0406504	0.296522	APOE
3.97382	-0.590986	0.401587	-1.47163	0.141122	0.4596	IGLV3-19
28.6302	-0.594264	0.292798	-2.02961	0.0423967	0.296522	IGHV3-74
8.77922	-0.600698	0.36056	-1.66601	0.0957105	0.404671	IGHV3-15
91.0928	-0.606257	0.497335	-1.21901	0.22284	0.527939	C1QB
40.7144	-0.636562	0.710445	-0.896005	0.37025	0.622057	HBD
2.18889	-0.64497	0.937045	-0.688302	0.491262	0.687851	CD36
7.89156	-0.657976	0.398946	-1.64928	0.0990894	0.408089	GPLD1
69.3321	-0.660677	0.510556	-1.29403	0.195654	0.523918	LPA
1.74057	-0.664039	1.11607	-0.594977	0.551859	0.704317	ITGA6
1.86449	-0.67731	0.670394	-1.01032	0.312343	0.594044	LAMA2
2.92184	-0.682448	0.795951	-0.8574	0.391224	0.626728	PKM
115.471	-0.683806	0.909823	-0.751581	0.452303	0.670806	PZP
3.06662	-0.711286	0.710392	-1.00126	0.316702	0.594044	GAPDH
4.57722	-0.756488	1.08804	-0.695275	0.486883	0.687851	TUBA1B
11.8719	-0.766564	1.22588	-0.625317	0.531763	0.701819	IGKV3D-20
25.0177	-0.773161	0.360058	-2.14732	0.0317677	0.273429	APOC4
2.07454	-0.782043	0.529452	-1.47708	0.139654	0.4596	PCSK9
13.1663	-0.78269	0.956962	-0.81789	0.41342	0.634613	IGHV3-43
32.8941	-0.800603	0.34883	-2.29511	0.0217268	0.24934	C4BPB
3.26007	-0.812651	1.1811	-0.688047	0.491423	0.687851	PFN1
1.8602	-0.819012	1.10764	-0.739419	0.459653	0.671371	PARVB
31.302	-0.847306	0.441883	-1.91749	0.0551754	0.32529	IGHV3-23
4.14452	-0.854441	0.528213	-1.61761	0.105748	0.408089	IGHV1-2
6.85366	-0.859281	0.841628	-1.02097	0.307266	0.594044	ITGB3
5.99196	-0.864936	0.784555	-1.10245	0.270264	0.54278	IGKV2-30
9.61175	-0.894919	0.350489	-2.55335	0.0106694	0.233756	SSC5D
3.72494	-0.900669	0.969019	-0.929465	0.352648	0.614293	YWHAZ
3.33363	-0.9063	0.564545	-1.60536	0.108414	0.408245	IGLV2-11
30.183	-0.908959	0.372294	-2.44151	0.014626	0.24934	SAA4
1.46833	-0.919643	0.734027	-1.25287	0.210252	0.527939	IGLV4-69
1.91882	-0.945923	0.586327	-1.6133	0.106679	0.408089	HLA-A
6.42128	-0.95094	1.11251	-0.854767	0.39268	0.626728	FERMT3
3.42955	-0.954373	0.801968	-1.19004	0.234031	0.541477	IGHV1-18
7.37647	-0.959184	1.10153	-0.870774	0.383877	0.626728	TUBB1
38.535	-0.982378	1.10565	-0.888509	0.374267	0.622057	FLNA
8.5984	-0.986741	0.863381	-1.14288	0.253088	0.541477	ITGA2B
32.1898	-1.00232	0.819399	-1.22324	0.22124	0.527939	TLN1
2.49933	-1.02028	0.709914	-1.43719	0.150664	0.466594	CNDP1
2.21545	-1.06428	0.904193	-1.17705	0.239177	0.541477	IGLV3-10
6.70574	-1.07368	1.05864	-1.01421	0.310482	0.594044	VCL
35.1134	-1.07895	0.581934	-1.85408	0.0637279	0.334114	APOC2
2.00417	-1.08334	0.765932	-1.4144	0.157244	0.466594	IGHV1-46
1.41217	-1.0998	0.854981	-1.28634	0.198323	0.525229	PF4
5.80942	-1.16437	0.777435	-1.49771	0.134209	0.455556	IGHV4-28
1.83075	-1.17745	1.06741	-1.10309	0.269987	0.54278	TPM4
39.0327	-1.18266	0.617193	-1.9162	0.0553398	0.32529	APOC1
42.3377	-1.20207	0.516622	-2.32678	0.0199769	0.24934	APOC3
1.22459	-1.21929	0.794389	-1.53488	0.124813	0.442351	LAMB1
22.8721	-1.23195	1.23661	-0.996229	0.319139	0.594044	IGHV3-30-3
7.18853	-1.39735	1.85058	-0.755089	0.450196	0.670806	IGLC7
10.0075	-1.42788	1.5023	-0.950464	0.341877	0.609344	IGHV3-20
3.41853	-1.44824	1.27127	-1.13921	0.254616	0.541477	HBG1
3.29475	-1.55371	0.890281	-1.74518	0.0809528	0.375185	STOM
20.4205	-1.56906	0.727697	-2.1562	0.0310681	0.273429	THBS1
2.04137	-1.61429	1.21324	-1.33056	0.183333	0.507853	ACTN1
1.1519	-1.68564	0.863663	-1.95173	0.0509699	0.323256	LAMC1
1.21687	-1.96753	1.64737	-1.19434	0.232344	0.541477	LTBP1
3.94078	-2.01949	0.879767	-2.29549	0.0217053	0.24934	SLC4A1
4.23754	-2.11522	1.13777	-1.85908	0.0630152	0.334114	MMRN1
1.20028	-2.24881	0.944301	-2.38145	0.0172446	0.24934	APP
299.662	-3.52826	3.14253	-1.12274	0.261546	0.541477	P0DOX6
