# Supplementary material for: Plasma EV Proteomics Identifies ECM Remodeling and Inflammatory Proteins LUM and C7 as Candidate Biomarkers in FSHD
Source: Ann Clin Transl Neurol. 2026 May 20:10.1002/acn3.70435. Online ahead of print. doi: 10.1002/acn3.70435 (PMC13394447; doi:10.1002/acn3.70435)
Supplement: Supplementary file 14 — Table S6: Correlations of five proteins upregulated in the combined cohort with outcome measures. [file ACN3-9999-0-s006.xlsx]

## Sheet: Outcome_AgeSex_Screen
Outcome	n_age	rho_age	p_age	n_sex	p_sex
CSS	25	0.517511	0.00806226	25	0.0239789
FSHD_COM	22	0.355951	0.103978	22	0.044134
Six_min_m	23	-0.490361	0.017525	23	0.133549
Supine_sit_sec	23	0.218541	0.316432	23	0.00888779
TUG_sec	21	0.421189	0.0572369	21	0.672555
Gait_cm_sec	22	-0.457627	0.0322315	22	0.582414
Ten_mwr_go_sec	23	0.568463	0.00465207	23	0.260448
Ascend_sec	22	0.515254	0.0141238	22	0.242648
Descend_sec	21	0.429779	0.051837	21	0.259566
Sit_stand_sec	20	0.298081	0.201786	20	0.209828
Pick_pencil_sec	19	0.473222	0.0407173	19	0.967849
DON_DOFF_coat_sec	23	0.231891	0.287016	23	0.0106255
Grip_hand_right_kg	24	-0.276642	0.19066	24	0.133883
Grip_hand_left_kg	24	-0.178812	0.403154	24	0.22363

## Sheet: Outcome_4Proteins_PartialCorr_
Protein	Measure	MeasureLabel	n	r_pearson	p_value	adjusted_for
LUM	FSHD_COM	FSHD-COM score	22	0.454227	0.0385925	sex
LUM	Six_min_m	6-Minute Walk Distance (m)	23	-0.372436	0.0878318	age
LUM	Supine_sit_sec	Supine â†’ Sit time (s)	23	0.320642	0.145698	sex
LUM	TUG_sec	Timed Up & Go (s)	21	0.463485	0.0343318	None
LUM	Gait_cm_sec	Gait Speed (cm/s)	22	-0.485314	0.0220496	None
LUM	Ten_mwr_go_sec	10MWR/GO time (s)	23	0.248259	0.265271	age
LUM	Ascend_sec	Ascending Time (s)	22	-0.0588355	0.800015	age
LUM	Descend_sec	Descending Time (s)	21	0.00105191	0.996488	age
LUM	Sit_stand_sec	Sit â†’ Stand time (s)	20	0.397619	0.0825423	None
LUM	Pick_pencil_sec	Pick up Pencil time (s)	19	0.325183	0.187932	age
LUM	DON_DOFF_coat_sec	DON/DOFF Coat time (s)	23	0.260432	0.241772	sex
LUM	Grip_hand_right_kg	Right-hand Grip Strength (kg)	24	-0.293014	0.164662	None
LUM	Grip_hand_left_kg	Left-hand Grip Strength (kg)	24	-0.282314	0.181355	None
C7	FSHD_COM	FSHD-COM score	22	0.361941	0.106903	sex
C7	Six_min_m	6-Minute Walk Distance (m)	23	-0.0698659	0.75736	age
C7	Supine_sit_sec	Supine â†’ Sit time (s)	23	0.255965	0.250232	sex
C7	TUG_sec	Timed Up & Go (s)	21	0.286847	0.207415	None
C7	Gait_cm_sec	Gait Speed (cm/s)	22	-0.304543	0.168188	None
C7	Ten_mwr_go_sec	10MWR/GO time (s)	23	-0.0257751	0.909351	age
C7	Ascend_sec	Ascending Time (s)	22	0.06581	0.776855	age
C7	Descend_sec	Descending Time (s)	21	0.0307837	0.897489	age
C7	Sit_stand_sec	Sit â†’ Stand time (s)	20	0.306455	0.188795	None
C7	Pick_pencil_sec	Pick up Pencil time (s)	19	0.0477665	0.850709	age
C7	DON_DOFF_coat_sec	DON/DOFF Coat time (s)	23	0.323121	0.142433	sex
C7	Grip_hand_right_kg	Right-hand Grip Strength (kg)	24	-0.0789556	0.713823	None
C7	Grip_hand_left_kg	Left-hand Grip Strength (kg)	24	-0.139178	0.516598	None
C9	FSHD_COM	FSHD-COM score	22	0.155109	0.501993	sex
C9	Six_min_m	6-Minute Walk Distance (m)	23	-0.413107	0.0560177	age
C9	Supine_sit_sec	Supine â†’ Sit time (s)	23	0.228028	0.307425	sex
C9	TUG_sec	Timed Up & Go (s)	21	0.199715	0.385415	None
C9	Gait_cm_sec	Gait Speed (cm/s)	22	-0.406671	0.0603506	None
C9	Ten_mwr_go_sec	10MWR/GO time (s)	23	0.286859	0.195542	age
C9	Ascend_sec	Ascending Time (s)	22	0.247805	0.278785	age
C9	Descend_sec	Descending Time (s)	21	0.234883	0.318846	age
C9	Sit_stand_sec	Sit â†’ Stand time (s)	20	0.226824	0.336207	None
C9	Pick_pencil_sec	Pick up Pencil time (s)	19	-0.0728099	0.774028	age
C9	DON_DOFF_coat_sec	DON/DOFF Coat time (s)	23	0.247325	0.267131	sex
C9	Grip_hand_right_kg	Right-hand Grip Strength (kg)	24	0.123609	0.56499	None
C9	Grip_hand_left_kg	Left-hand Grip Strength (kg)	24	-0.0139457	0.948432	None
FBLN1	FSHD_COM	FSHD-COM score	22	0.359859	0.109085	sex
FBLN1	Six_min_m	6-Minute Walk Distance (m)	23	-0.0957358	0.671708	age
FBLN1	Supine_sit_sec	Supine â†’ Sit time (s)	23	0.20724	0.354755	sex
FBLN1	TUG_sec	Timed Up & Go (s)	21	0.398832	0.0733048	None
FBLN1	Gait_cm_sec	Gait Speed (cm/s)	22	-0.226358	0.311078	None
FBLN1	Ten_mwr_go_sec	10MWR/GO time (s)	23	0.19913	0.37431	age
FBLN1	Ascend_sec	Ascending Time (s)	22	0.225134	0.326498	age
FBLN1	Descend_sec	Descending Time (s)	21	0.212551	0.368284	age
FBLN1	Sit_stand_sec	Sit â†’ Stand time (s)	20	0.356415	0.12296	None
FBLN1	Pick_pencil_sec	Pick up Pencil time (s)	19	-0.116924	0.644049	age
FBLN1	DON_DOFF_coat_sec	DON/DOFF Coat time (s)	23	0.369141	0.0908998	sex
FBLN1	Grip_hand_right_kg	Right-hand Grip Strength (kg)	24	-0.216291	0.310049	None
FBLN1	Grip_hand_left_kg	Left-hand Grip Strength (kg)	24	-0.206232	0.333624	None
